# Supplementary material for: Revision of Sternaspis Otto, 1821 (Polychaeta, Sternaspidae)
Source: Zookeys. 2013 Apr 8;(286):1–74. doi: 10.3897/zookeys.286.4438 (PMC3677357; doi:10.3897/zookeys.286.4438)
Supplement: XML Treatment for Sternaspidae [file zookeys.286.4438-treatment1.xml]

<!DOCTYPE tp:taxon-treatment
  PUBLIC "-//TaxonX//DTD Taxonomic Treatment Publishing DTD v0 20100105//EN" "tax-treatment-NSO.dtd">
<tp:taxon-treatment xmlns:tp="http://www.plazi.org/taxpub"><tp:treatment-meta><mixed-citation publication-type="journal"><person-group><name><surname>Sendall</surname><given-names>Kelly</given-names></name><name><surname>Salazar-Vallejo</surname><given-names>Sergio I.</given-names></name></person-group><article-title>Revision of 
                    <bold><italic>Sternaspis</italic></bold> Otto, 1821 (Polychaeta, Sternaspidae)
                </article-title><source>Zookeys</source><day>8</day><month>4</month><year>2013</year><volume>2013</volume><issue>286</issue><fpage>1</fpage><lpage>74</lpage><pub-id pub-id-type="doi">10.3897/zookeys.286.4438</pub-id></mixed-citation></tp:treatment-meta><tp:nomenclature><label>Family</label><tp:taxon-name>
                            <tp:taxon-name-part taxon-name-part-type="family">Sternaspidae</tp:taxon-name-part>
                        <object-id xmlns:xlink="http://www.w3.org/1999/xlink" xlink:type="simple">http://species-id.net/wiki/Sternaspidae</object-id>
								</tp:taxon-name><tp:taxon-authority>Carus, 1863</tp:taxon-authority></tp:nomenclature><tp:treatment-sec sec-type="Type genus"><title>Type genus.</title><p><italic><tp:taxon-name>Sternaspis</tp:taxon-name></italic> Otto, 1821.
                        </p></tp:treatment-sec><tp:treatment-sec sec-type="Diagnosis"><title>Diagnosis.</title><p>Body peanut-shaped. Introvert with falcate, tapered or subdistally expanded hooks. Segments 7–8 constricted, with genital papillae protruding ventrally. Pre-shield region with 7 or 8 segments. Ventro-caudal shield usually stiff, often provided with radiating ribs and concentric lines, rarely flexible. Marginal shield chaetal fascicles include lateral and posterior chaetae, sometimes peg chaetae or additional delicate chaetae present. Branchiae coiled, abundant filaments, emerging from two lateral dorsal plates, near the anus, or directly from the body wall. Additional, thinner coiled interbranchial papillae present.</p><p><bold>Composition</bold>. Three genera: <italic><tp:taxon-name>Sternaspis</tp:taxon-name></italic>, <italic><tp:taxon-name>Caulleryaspis</tp:taxon-name></italic> gen. n. and <italic><tp:taxon-name>Petersenaspis</tp:taxon-name></italic> gen. n.
                        </p></tp:treatment-sec><tp:treatment-sec sec-type="Remarks"><title>Remarks.</title><p><xref ref-type="bibr" rid="B139">Vejdovský (1882)</xref> published a very thorough account of the anatomy, physiology and development of <italic><tp:taxon-name>Sternaspis scutata</tp:taxon-name></italic>; only a few months later, <xref ref-type="bibr" rid="B116">Rietsch (1882)</xref> published an equally thorough account of the same species. The reason <italic><tp:taxon-name>Sternaspis</tp:taxon-name></italic> was given so much attention was likely due to the argument over the distinction between “Gephyrea” and <tp:taxon-name>Chaetopoda</tp:taxon-name> within Annelida, and that <italic><tp:taxon-name>Sternaspis</tp:taxon-name></italic> had attributes that pertained to both groups. In general, <italic><tp:taxon-name>Sternaspis</tp:taxon-name></italic> does resemble an echiurid <!--PageBreak-->from the exterior, even more so if one confuses the anterior end with the posterior, as was the case until corrected by <xref ref-type="bibr" rid="B88">Krohn (1842)</xref>. <xref ref-type="bibr" rid="B139">Vejdovský (1882)</xref> and <xref ref-type="bibr" rid="B116">Rietsch (1882)</xref> outlined the affinities aligning <italic><tp:taxon-name>Sternaspis</tp:taxon-name></italic> with the polychaetes and shortly afterwards <italic><tp:taxon-name>Sternaspis</tp:taxon-name></italic> was accepted as a polychaete (<xref ref-type="bibr" rid="B24">Dahl 1955</xref>).
                        </p><p>The family was proposed by <xref ref-type="bibr" rid="B18">Carus (1863</xref>: 453) and one hundred years later, it was regarded as forming an independent order by <xref ref-type="bibr" rid="B25">Dales (1962)</xref>. This proposal was accepted by <xref ref-type="bibr" rid="B36">Fauchald (1977)</xref>, <xref ref-type="bibr" rid="B111">Pettibone (1982)</xref>, <xref ref-type="bibr" rid="B50">George and Hartmann-Schröder (1985)</xref>, and <xref ref-type="bibr" rid="B70">Hartmann-Schröder (1996)</xref>. An analysis of morphology and six genes (<xref ref-type="bibr" rid="B155">Zrzavý et al. 2009</xref>) did not clarify the affinities for sternaspids because different approaches gave different topologies or affinities. Thus, their Bayesian combination indicates <tp:taxon-name>Sternaspidae</tp:taxon-name> are a sister group to a clade including sabellids-serpulids, sabellariids, and <italic><tp:taxon-name>Trochochaeta</tp:taxon-name></italic>-<tp:taxon-name>Spionidae</tp:taxon-name>-<italic><tp:taxon-name>Poecilochaetus</tp:taxon-name></italic>. The unweighted maximum-parsimony indicates they form a clade with sabellariids, which is a sister group to <tp:taxon-name>Sabellidae</tp:taxon-name> and <italic><tp:taxon-name>Trochochaeta</tp:taxon-name></italic>-<tp:taxon-name>Spionidae</tp:taxon-name>-<italic><tp:taxon-name>Poecilochaetus</tp:taxon-name></italic>. The weighted maximum-parsimony indicates they group with <tp:taxon-name>Fauveliopsidae</tp:taxon-name>, and together become a sister group for <tp:taxon-name>Sabellidae</tp:taxon-name>- <tp:taxon-name>Serpulidae</tp:taxon-name>, which is a sister group to <tp:taxon-name>Sabellariidae</tp:taxon-name> and the other grouped taxa of former analysis.
                        </p></tp:treatment-sec><tp:treatment-sec sec-type="Key to genera of Sternaspidae Carus, 1863"><title>Key to genera of <tp:taxon-name>Sternaspidae</tp:taxon-name> Carus, 1863
                        </title><table-wrap content-type="key" position="anchor" orientation="portrait"><table><tbody><tr><td rowspan="1" colspan="1">1</td><td rowspan="1" colspan="1">Ventro-caudal shield stiff </td><td rowspan="1" colspan="1">2</td></tr><tr><td rowspan="1" colspan="1">–</td><td rowspan="1" colspan="1">Ventro-caudal shield soft, covered by adhered sediment particles; without ornamentation; introvert hooks tapered; anterior abdomen with 7 segments</td><td rowspan="1" colspan="1"><italic><tp:taxon-name>Caulleryaspis</tp:taxon-name></italic> gen. n.
                                        </td></tr><tr><td rowspan="1" colspan="1">2(1)</td><td rowspan="1" colspan="1">Introvert hooks tapered; shield ornamentation includes ribs, concentric lines, or both; anterior abdomen with 7 segments</td><td rowspan="1" colspan="1"><italic><tp:taxon-name>Sternaspis</tp:taxon-name></italic> Otto, 1821, restricted
                                        </td></tr><tr><td rowspan="1" colspan="1">–</td><td rowspan="1" colspan="1">Introvert hooks subdistally expanded or spatulate; shield ornamentation with ribs but no concentric lines; abdomen with 8 segments</td><td rowspan="1" colspan="1"><italic><tp:taxon-name>Petersenaspis</tp:taxon-name></italic> gen. n.
                                        </td></tr></tbody></table></table-wrap></tp:treatment-sec><ref-list><ref id="B139"><mixed-citation xmlns:xlink="http://www.w3.org/1999/xlink" xlink:type="simple"><person-group><name name-style="western"><surname>Vejdovský</surname><given-names>F</given-names></name></person-group> (<year>1882</year>)<source> Untersuchungen uber der anatomie, physiologie und entwicklung von <italic>Sternaspis</italic>. Denkschriften der Mathematisch-Naturwissenschaftlichen Classe der kaiserlichen Akademie der Wissenschaften 43: 33–90, Pls. l–10.</source></mixed-citation></ref><ref id="B116"><mixed-citation xmlns:xlink="http://www.w3.org/1999/xlink" xlink:type="simple"><!--PageBreak--><person-group><name name-style="western"><surname>Rietsch</surname><given-names>M</given-names></name></person-group> (<year>1882</year>)<source> Étude sur le Sternaspis scutata. Thèse, juin 1882, École Supérieure de Pharmacie de Paris, 84 pp. [publication year based upon the documents; also published in Annals des Sciences Naturelles Paris, Zoologie, série 5 13: 1–84]</source></mixed-citation></ref><ref id="B88"><mixed-citation xmlns:xlink="http://www.w3.org/1999/xlink" xlink:type="simple"><person-group><name name-style="western"><surname>Krohn</surname><given-names>A</given-names></name></person-group> (<year>1842</year>)<article-title> Uber den <italic>Sternaspis thalassemoides</italic>.</article-title><source>Muller’s Archiv fur Anatomie, Physiologie und Wissenschafltiche Medicin </source><volume>1842</volume>: <fpage>426</fpage>-<lpage>432</lpage>.</mixed-citation></ref><ref id="B24"><mixed-citation xmlns:xlink="http://www.w3.org/1999/xlink" xlink:type="simple"><person-group><name name-style="western"><surname>Dahl</surname><given-names>E</given-names></name></person-group> (<year>1955</year>)<article-title> On the morphology and affinities of the annelid genus <italic>Sternaspis</italic>.</article-title><source>Acta Universitatis lundensis </source><volume>51</volume> (<issue>13</issue>): <fpage>1</fpage>-<lpage>22</lpage>.</mixed-citation></ref><ref id="B18"><mixed-citation xmlns:xlink="http://www.w3.org/1999/xlink" xlink:type="simple"><person-group><name name-style="western"><surname>Carus</surname><given-names>JV</given-names></name></person-group> (<year>1863</year>)<article-title> Vermes.</article-title><source>Handbuch der Zoologie </source><volume>2</volume>: <fpage>422</fpage>-<lpage>484</lpage>.</mixed-citation></ref><ref id="B25"><mixed-citation xmlns:xlink="http://www.w3.org/1999/xlink" xlink:type="simple"><person-group><name name-style="western"><surname>Dales</surname><given-names>RP</given-names></name></person-group> (<year>1962</year>)<article-title> The polychaete stomodeum and the interrelationships of the families of Polychaeta.</article-title><source>Proceedings of the Zoological Society, London </source><volume>139</volume>: <fpage>389</fpage>-<lpage>428</lpage>. doi: <ext-link ext-link-type="uri" xlink:href="http://dx.doi.org/10.1111/j.1469-7998.1962.tb01837.x" xlink:type="simple">10.1111/j.1469-7998.1962.tb01837.x</ext-link></mixed-citation></ref><ref id="B36"><mixed-citation xmlns:xlink="http://www.w3.org/1999/xlink" xlink:type="simple"><person-group><name name-style="western"><surname>Fauchald</surname><given-names>K</given-names></name></person-group> (<year>1977</year>)<article-title> The Polychaete Worms.</article-title><source>Definitions and keys to the orders, families and genera, Natural History Museum of Los Angeles County Science Series </source><volume>28</volume>: <fpage>1</fpage>-<lpage>190</lpage>.</mixed-citation></ref><ref id="B111"><mixed-citation xmlns:xlink="http://www.w3.org/1999/xlink" xlink:type="simple"><person-group><name name-style="western"><surname>Pettibone</surname><given-names>MH</given-names></name></person-group> (<year>1982</year>)<source> Annelida; pp 1–43 in: Synopsis and Classification of Living Organisms. Parker SP (Ed.), McGraw Hill, New York.</source></mixed-citation></ref><ref id="B50"><mixed-citation xmlns:xlink="http://www.w3.org/1999/xlink" xlink:type="simple"><person-group><name name-style="western"><surname>George</surname><given-names>JD</given-names></name><name name-style="western"><surname>Hartmann-Schröder</surname><given-names>G</given-names></name></person-group> (<year>1985</year>)<source> Polychaetes: British Amphinomida, Spintherida and Eunicida. Keys and notes for the identification of the species. London, EJ Brill, Dr. W. Backhuys.</source></mixed-citation></ref><ref id="B70"><mixed-citation xmlns:xlink="http://www.w3.org/1999/xlink" xlink:type="simple"><person-group><name name-style="western"><surname>Hartmann-Schröder</surname><given-names>G</given-names></name></person-group> (<year>1996</year>)<source> Annelida, Borstenwürmer, Polychaeta. Die Tierwelt Deutschlands 58: 2nd ed.</source><publisher-name>, Fischer</publisher-name>, <publisher-loc>Jena</publisher-loc>, <lpage>645</lpage> pp.</mixed-citation></ref><ref id="B155"><mixed-citation xmlns:xlink="http://www.w3.org/1999/xlink" xlink:type="simple"><person-group><name name-style="western"><surname>Zrzavý</surname><given-names>J</given-names></name><name name-style="western"><surname>Říha</surname><given-names>P</given-names></name><name name-style="western"><surname>Piálek</surname><given-names>L</given-names></name><name name-style="western"><surname>Janoušovec</surname><given-names>J</given-names></name></person-group> (<year>2009</year>)<article-title> Phylogeny of Annelida (Lophotrochozoa): total evidence analysis of morphology and six genes.</article-title><source>BMC Evolutionary Biology </source><volume>9</volume>: <fpage>189</fpage>-<lpage>203</lpage>. doi: <ext-link ext-link-type="uri" xlink:href="http://dx.doi.org/10.1186/1471-2148/9/189" xlink:type="simple">10.1186/1471-2148/9/189</ext-link></mixed-citation></ref></ref-list></tp:taxon-treatment>
