# Supplementary material for: Revision of Sternaspis Otto, 1821 (Polychaeta, Sternaspidae)
Source: Zookeys. 2013 Apr 8;(286):1–74. doi: 10.3897/zookeys.286.4438 (PMC3677357; doi:10.3897/zookeys.286.4438)
Supplement: XML Treatment for Sternaspis [file zookeys.286.4438-treatment2.xml]

<!DOCTYPE tp:taxon-treatment
  PUBLIC "-//TaxonX//DTD Taxonomic Treatment Publishing DTD v0 20100105//EN" "tax-treatment-NSO.dtd">
<tp:taxon-treatment xmlns:tp="http://www.plazi.org/taxpub"><tp:treatment-meta><mixed-citation publication-type="journal"><person-group><name><surname>Sendall</surname><given-names>Kelly</given-names></name><name><surname>Salazar-Vallejo</surname><given-names>Sergio I.</given-names></name></person-group><article-title>Revision of 
                    <bold><italic>Sternaspis</italic></bold> Otto, 1821 (Polychaeta, Sternaspidae)
                </article-title><source>Zookeys</source><day>8</day><month>4</month><year>2013</year><volume>2013</volume><issue>286</issue><fpage>1</fpage><lpage>74</lpage><pub-id pub-id-type="doi">10.3897/zookeys.286.4438</pub-id></mixed-citation></tp:treatment-meta><tp:nomenclature><label>Genus</label><tp:taxon-name>
                            <tp:taxon-name-part taxon-name-part-type="genus">Sternaspis</tp:taxon-name-part>
                        <object-id xmlns:xlink="http://www.w3.org/1999/xlink" xlink:type="simple">http://species-id.net/wiki/Sternaspis</object-id>
								</tp:taxon-name><tp:taxon-authority>Otto, 1821, restricted</tp:taxon-authority></tp:nomenclature><tp:treatment-sec sec-type="Type species"><title>Type species.</title><p><italic><tp:taxon-name>Sternaspis thalassemoides</tp:taxon-name></italic> Otto, 1821, by monotypy.
                        </p></tp:treatment-sec><tp:treatment-sec sec-type="Diagnosis"><title>Diagnosis.</title><p>Sternaspids with introvert hooks falcate, tapered. Pre-shield region with 7 segments. Ventro-caudal shield stiff, usually with radial ribs and concentric lines. Branchial filaments arranged in discrete branchial plates.</p></tp:treatment-sec><tp:treatment-sec sec-type="Remarks"><title>Remarks.</title><p>A species resembling current <italic><tp:taxon-name>Sternaspis</tp:taxon-name></italic> was described and illustrated by Janus Plancus in <xref ref-type="bibr" rid="B113">1760</xref> as a sea cucumber under the name <italic>Mentula <tp:taxon-name>Cucurbitacea</tp:taxon-name> Marina</italic> in a book on Mediterranean marine animals (<xref ref-type="bibr" rid="B113">Plancus 1760</xref>). In that account Plancus indicated that the specimen was from near Rimini, the Emilia-Romagna Italian region bordering the Adriatic Sea. From the description and accompanying illustration, he was undoubtedly describing a sternaspid. Plancus apparently neglected to use binomial nomenclature in his work and so his name is not available (<xref ref-type="bibr" rid="B109">Petersen 2000</xref>).
                        </p><p><!--PageBreak-->The next described species in the group was <italic><tp:taxon-name>Echinorhynchus scutatus</tp:taxon-name></italic> Renier (1807). <xref ref-type="bibr" rid="B109">Petersen (2000)</xref> indicated that Renier’s paper, or what could be found of it, was rejected as a formal publication by the International Commission of Zoological Nomenclature (<xref ref-type="bibr" rid="B77">ICZN 1954</xref>), although some names have been officialy validated (<xref ref-type="bibr" rid="B103">Muir and Petersen 2010</xref>). Ten years after the account by Renier, the first valid description of a species was published by <xref ref-type="bibr" rid="B115">Ranzani (1817)</xref> as <italic><tp:taxon-name>Thalassema scutatus</tp:taxon-name></italic>.
                        </p><p><xref ref-type="bibr" rid="B108">Otto (1821)</xref> proposed <italic><tp:taxon-name>Sternaspis</tp:taxon-name></italic> to replace <italic><tp:taxon-name>Thalassema</tp:taxon-name></italic> Ranzani, 1817, and described <italic><tp:taxon-name>Sternaspis thalassemoides</tp:taxon-name></italic>, which he regarded as closely allied to <italic><tp:taxon-name>Thalassema scutatus</tp:taxon-name></italic>. Otto indicated that <italic><tp:taxon-name>Thalassema</tp:taxon-name></italic> had been already employed by Pallas (and replaced by <xref ref-type="bibr" rid="B90">Leach 1816</xref>, to <italic><tp:taxon-name>Thalessema</tp:taxon-name></italic>). The type species for <italic><tp:taxon-name>Sternaspis</tp:taxon-name></italic> has been regarded as <italic><tp:taxon-name>Echinorhynchus scutatus</tp:taxon-name></italic> Renier, 1807 by <xref ref-type="bibr" rid="B58">Hartman (1959)</xref>, <xref ref-type="bibr" rid="B36">Fauchald (1977)</xref> and <xref ref-type="bibr" rid="B51">Gilbert (1984)</xref>. This is incorrect because of the rejection of the publications by Renier, and because the only species included in the proposal of the new genus was <italic><tp:taxon-name>Sternaspis thalassemoides</tp:taxon-name></italic> Otto, 1821. Consequently, this must be regarded as the type species by monotypy. Although Ranzani had understood correctly the body ends, Otto confused them because he thought the shield was anterior. <xref ref-type="bibr" rid="B22">Claparède (1869)</xref> praised <xref ref-type="bibr" rid="B88">Krohn (1842)</xref> and Müller (<xref ref-type="bibr" rid="B102">Mueller 1852</xref>) for setting it straight as to which end of sternaspids was anterior and which posterior. However, it seems that the first indication of the correct body polarity was made by <xref ref-type="bibr" rid="B28">de Blainville (1828</xref>: 500–501, Pl. 26, unnumb.), because he corrected the illustrations, although he repeated the confusions regarding the body features.
                        </p><p><italic><tp:taxon-name>Sternaspis</tp:taxon-name></italic> differs from <italic><tp:taxon-name>Petersenaspis</tp:taxon-name></italic> gen. n. because the ventro-caudal shield is stiff, the introvert hooks are tapered, not subdistally expanded, and the branchial filaments are arranged in discrete plates, not loosely arranged. <italic><tp:taxon-name>Sternaspis</tp:taxon-name></italic> differs from <italic><tp:taxon-name>Caulleryaspis</tp:taxon-name></italic> gen. n. because the latter has a soft ventro-caudal shield with abundant sediment particles on it.
                        </p><p><italic><tp:taxon-name>Sternaspis</tp:taxon-name></italic> includes, besides the type species, <italic><tp:taxon-name>Sternaspis thalassemoides</tp:taxon-name></italic> Otto, 1821 reinstated, from the Mediterranean Sea, <italic><tp:taxon-name>Sternaspis affinis</tp:taxon-name></italic> Stimpson, 1864 from the Northeastern Pacific, <italic><tp:taxon-name>Sternaspis africana</tp:taxon-name></italic> Augener, 1918, new status, from Western Africa, <italic><tp:taxon-name>Sternaspis andamanensis</tp:taxon-name></italic> sp. n. from the Andaman Sea, <italic><tp:taxon-name>Sternaspis costata</tp:taxon-name></italic> Marenzeller, 1879 from Japan, <italic><tp:taxon-name>Sternaspis fossor</tp:taxon-name></italic> Stimpson, 1853 from the Northwestern Atlantic, <italic><tp:taxon-name>Sternaspis islandica</tp:taxon-name></italic> Malmgren, 1867 from Iceland, <italic><tp:taxon-name>Sternaspis maior</tp:taxon-name></italic> Chamberlin, 1919 from the Gulf of California, <italic><tp:taxon-name>Sternaspis princeps</tp:taxon-name></italic> Selenka, 1885 from New Zealand, <italic><tp:taxon-name>Sternaspis rietschi</tp:taxon-name></italic> Caullery, 1944 from abyssal depths around Indonesia, <italic><tp:taxon-name>Sternaspis scutata</tp:taxon-name></italic> (Ranzani, 1817) from the Mediterranean Sea, <italic><tp:taxon-name>Sternaspis spinosa</tp:taxon-name></italic> Sluiter, 1882 from Indonesia, and <italic><tp:taxon-name>Sternaspis thorsoni</tp:taxon-name></italic> sp. n. from the Arabian Gulf. In <italic><tp:taxon-name>Petersenaspis</tp:taxon-name></italic> gen. n., besides the type species, <italic><tp:taxon-name>Petersenaspis capillata</tp:taxon-name></italic> (Nonato, 1966) comb. n. from Central and Southern Brazil, the genus also includes <italic><tp:taxon-name>Petersenaspis palpallatoci</tp:taxon-name></italic> sp. n. from the Philippine Islands. <italic><tp:taxon-name>Caulleryaspis</tp:taxon-name></italic> gen. n. includes <italic><tp:taxon-name>Caulleryaspis gudmundssoni</tp:taxon-name></italic> sp. n. from Iceland and <italic><tp:taxon-name>Caulleryaspis laevis</tp:taxon-name></italic> (Caullery, 1944) comb. n. from Indonesia.
                        </p></tp:treatment-sec><tp:treatment-sec sec-type="Key to species of Sternaspis Otto, 1821"><title>Key to species of <italic><tp:taxon-name>Sternaspis</tp:taxon-name></italic> Otto, 1821
                        </title><p>(distribution in parenthesis after studied materials)</p><table-wrap content-type="key" position="anchor" orientation="portrait"><table><tbody><tr><td rowspan="1" colspan="1">1</td><td rowspan="1" colspan="1">Ventro-caudal shield’s fan with a distinct median notch</td><td rowspan="1" colspan="1">2</td></tr><tr><td rowspan="1" colspan="1">–</td><td rowspan="1" colspan="1">Ventro-caudal shield’s fan continuous, without a distinct median notch</td><td rowspan="1" colspan="1">6</td></tr><tr><td rowspan="1" colspan="1">2(1)</td><td rowspan="1" colspan="1">Shield with radial ribs and concentric lines distinct</td><td rowspan="1" colspan="1">3</td></tr><tr><td rowspan="1" colspan="1"><!--PageBreak-->–</td><td rowspan="1" colspan="1">Shield with radial ribs distinct, concentric lines barely visible</td><td rowspan="1" colspan="1"><italic><tp:taxon-name>Sternaspis maior</tp:taxon-name></italic> Chamberlin, 1919 (Eastern Pacific, Gulf of California)
                                        </td></tr><tr><td rowspan="1" colspan="1">3(2)</td><td rowspan="1" colspan="1">Fan with median notch shallow</td><td rowspan="1" colspan="1">4</td></tr><tr><td rowspan="1" colspan="1">–</td><td rowspan="1" colspan="1">Fan with median notch deep; shields usually with concentric bands</td><td rowspan="1" colspan="1">5</td></tr><tr><td rowspan="1" colspan="1">4(3)</td><td rowspan="1" colspan="1">Shield with distinct concentric bands; main rib and posterior corners directed posteriorly</td><td rowspan="1" colspan="1"><italic><tp:taxon-name>Sternaspis affinis</tp:taxon-name></italic> Stimpson, 1864 (Northeastern Pacific Ocean)
                                        </td></tr><tr><td rowspan="1" colspan="1">–</td><td rowspan="1" colspan="1">Shield without concentric bands; posterior corners directed laterally</td><td rowspan="1" colspan="1"><italic><tp:taxon-name>Sternaspis scutata</tp:taxon-name></italic> (Ranzani, 1817) (Mediterranean Sea and Northeastern Atlantic Ocean)
                                        </td></tr><tr><td rowspan="1" colspan="1">5(3)</td><td rowspan="1" colspan="1">Shield with posterior corners distinct</td><td rowspan="1" colspan="1"><italic><tp:taxon-name>Sternaspis costata</tp:taxon-name></italic> von Marenzeller, 1879 (Northwestern Pacific Ocean)
                                        </td></tr><tr><td rowspan="1" colspan="1">–</td><td rowspan="1" colspan="1">Shield with posterior corners poorly-defined</td><td rowspan="1" colspan="1"><italic><tp:taxon-name>Sternaspis fossor</tp:taxon-name></italic> Stimpson, 1853 (Northwestern Atlantic Ocean)
                                        </td></tr><tr><td rowspan="1" colspan="1">6(1)</td><td rowspan="1" colspan="1">Fan margin crenulated, not projected posteriorly</td><td rowspan="1" colspan="1">7</td></tr><tr><td rowspan="1" colspan="1">–</td><td rowspan="1" colspan="1">Fan margin denticulated, medially projected posteriorly</td><td rowspan="1" colspan="1">11</td></tr><tr><td rowspan="1" colspan="1">7(6)</td><td rowspan="1" colspan="1">Shield with ribs and concentric lines</td><td rowspan="1" colspan="1">8</td></tr><tr><td rowspan="1" colspan="1">–</td><td rowspan="1" colspan="1">Shield with ribs; concentric lines indistinct</td><td rowspan="1" colspan="1"><italic><tp:taxon-name>Sternaspis princeps</tp:taxon-name></italic> Selenka, 1885 (Southwestern Pacific Ocean, New Zealand)
                                        </td></tr><tr><td rowspan="1" colspan="1">8(7)</td><td rowspan="1" colspan="1">Shield anterior margins rounded</td><td rowspan="1" colspan="1">9</td></tr><tr><td rowspan="1" colspan="1">–</td><td rowspan="1" colspan="1">Shield anterior margins acute</td><td rowspan="1" colspan="1"><italic><tp:taxon-name>Sternaspis spinosa</tp:taxon-name></italic> Sluiter, 1882 (Indonesia, Java)
                                        </td></tr><tr><td rowspan="1" colspan="1">9(8)</td><td rowspan="1" colspan="1">Shield with posterior corners distinct</td><td rowspan="1" colspan="1">10</td></tr><tr><td rowspan="1" colspan="1">–</td><td rowspan="1" colspan="1">Shield with posterior corners indistinct</td><td rowspan="1" colspan="1"><italic><tp:taxon-name>Sternaspis rietschi</tp:taxon-name></italic> Caullery, 1944 (Indonesia)
                                        </td></tr><tr><td rowspan="1" colspan="1">10(9)</td><td rowspan="1" colspan="1">Posterior corners barely projected beyond fan margin; introvert hooks thick, bronze</td><td rowspan="1" colspan="1"><italic><tp:taxon-name>Sternaspis thalassemoides</tp:taxon-name></italic> Otto, 1821 (Northeastern Atlantic Ocean and Mediterranean Sea)
                                        </td></tr><tr><td rowspan="1" colspan="1">–</td><td rowspan="1" colspan="1">Posterior corners projected beyond fan margin; introvert hooks thin, golden</td><td rowspan="1" colspan="1"><italic><tp:taxon-name>Sternaspis thorsoni</tp:taxon-name></italic> sp. n. (Indian Ocean, Arabian Gulf).
                                        </td></tr><tr><td rowspan="1" colspan="1">11(6)</td><td rowspan="1" colspan="1">Fan without lateral notches; body papillae arranged in distinct transverse rows</td><td rowspan="1" colspan="1"><italic><tp:taxon-name>Sternaspis africana</tp:taxon-name></italic> Augener, 1918 n. status (Eastern Atlantic Ocean, Ghana to Angola)
                                        </td></tr><tr><td rowspan="1" colspan="1">–</td><td rowspan="1" colspan="1">Fan with lateral notches; body papillae distributed homogeneously, not arranged in transverse rows</td><td rowspan="1" colspan="1"><italic><tp:taxon-name>Sternaspis andamanensis</tp:taxon-name></italic> sp. n. (Indian Ocean, Andaman Sea)
                                        </td></tr></tbody></table></table-wrap></tp:treatment-sec><ref-list><ref id="B113"><mixed-citation xmlns:xlink="http://www.w3.org/1999/xlink" xlink:type="simple"><person-group><name name-style="western"><surname>Plancus</surname><given-names>J</given-names></name></person-group> (<year>1760</year>)<source> Ariminensis. De Conchis Minus Notis Liber. Cui accessit specimen aestus reciproci maris superi ad Littus Portumque Arimini. Editio Altera. Duplici Appendice Acuta. Roma, 136 pp, 14 Pl.</source></mixed-citation></ref><ref id="B109"><mixed-citation xmlns:xlink="http://www.w3.org/1999/xlink" xlink:type="simple"><person-group><name name-style="western"><surname>Petersen</surname><given-names>ME</given-names></name></person-group> (<year>2000</year>)<source> Family Sternaspidae Carus 1863. Taxonomic Atlas of the Benthic Fauna of the Santa Maria Basin and Western Santa Barbara Channel. J.A Blake; B. Hilbig and P.V. Scott (Eds) Santa Barbara Museum ofNatural History. Santa Barbara, California 4: 311–336.</source></mixed-citation></ref><ref id="B77"><mixed-citation xmlns:xlink="http://www.w3.org/1999/xlink" xlink:type="simple"><person-group><name name-style="western"><surname>ICZN</surname><given-names/></name></person-group> (<year>1954</year>)<article-title> International Commission on Zoological Nomenclature Opinion 316. Rejection for nomenclatorial purposes of the Tavola alfabetica delle Conchiglei Adriatische and Prospetto della Classe dei Vermi of S.A. Renier commonly attributed to the year 1804.</article-title><source>Bulletin of the International Commission on Zoological Nomenclature </source><volume>9</volume> (<issue>5</issue>): <fpage>91</fpage>-<lpage>106</lpage>.</mixed-citation></ref><ref id="B103"><mixed-citation xmlns:xlink="http://www.w3.org/1999/xlink" xlink:type="simple"><person-group><name name-style="western"><surname>Muir</surname><given-names>AI</given-names></name><name name-style="western"><surname>Petersen</surname><given-names>ME</given-names></name></person-group> (<year>2010</year>)<article-title> <italic>Tricoelia variopedata</italic> Renier, [1804] (currently <italic>Chaetopterus variopedatus</italic>; Annelida, Polychaeta): proposed conservation of the specific name.</article-title><source>Bulletin of Zoological Nomenclature </source><volume>67</volume>: <fpage>279</fpage>-<lpage>284</lpage>.</mixed-citation></ref><ref id="B115"><mixed-citation xmlns:xlink="http://www.w3.org/1999/xlink" xlink:type="simple"><person-group><name name-style="western"><surname>Ranzani</surname><given-names>C</given-names></name></person-group> (<year>1817</year>)<source> Descrizione di una nuova specie del genere Thalassema. Opuscoli scientifica 2, 112, Oken’s Isis 12–13(183): 1457–1461. [transl. German with additional comments in 1817]</source></mixed-citation></ref><ref id="B108"><mixed-citation xmlns:xlink="http://www.w3.org/1999/xlink" xlink:type="simple"><person-group><name name-style="western"><surname>Otto</surname><given-names>AG</given-names></name></person-group> (<year>1821</year>)<source> Animalium maritimorum nondum editorum genera duo. Verhandlungen der Kaiserlichen Leopoldinisch-Carolinischen Akademie der Naturforscher 10(2): 618–634, Pls. 50–51.</source></mixed-citation></ref><ref id="B90"><mixed-citation xmlns:xlink="http://www.w3.org/1999/xlink" xlink:type="simple"><person-group><name name-style="western"><surname>Leach</surname><given-names>WE</given-names></name></person-group> (<year>1816</year>)<source> Annulosa. Encyclopedia Britannica Supplement to the Fourth, Fifth and Sixth Editions 1(2): 401–453, Pls. 20–26.</source></mixed-citation></ref><ref id="B58"><mixed-citation xmlns:xlink="http://www.w3.org/1999/xlink" xlink:type="simple"><person-group><name name-style="western"><surname>Hartman</surname><given-names>O</given-names></name></person-group> (<year>1959</year>)<article-title> Catalogue of the polychaetous annelids of the world. Part II.</article-title><source>Allan Hancock Foundation Publications Occasional Paper </source><volume>28</volume>: <fpage>355</fpage>-<lpage>628</lpage>.</mixed-citation></ref><ref id="B36"><mixed-citation xmlns:xlink="http://www.w3.org/1999/xlink" xlink:type="simple"><person-group><name name-style="western"><surname>Fauchald</surname><given-names>K</given-names></name></person-group> (<year>1977</year>)<article-title> The Polychaete Worms.</article-title><source>Definitions and keys to the orders, families and genera, Natural History Museum of Los Angeles County Science Series </source><volume>28</volume>: <fpage>1</fpage>-<lpage>190</lpage>.</mixed-citation></ref><ref id="B51"><mixed-citation xmlns:xlink="http://www.w3.org/1999/xlink" xlink:type="simple"><person-group><name name-style="western"><surname>Gilbert</surname><given-names>KM</given-names></name></person-group> (<year>1984</year>)<source> Family Sternaspidae Carus 1863. In: Uebelacker JM, Johnson PG (Eds) Taxonomic Guide to the <italic>Polychaetes</italic> ofthe Northern Gulf of Mexico. In: Mobile, Alabama, Barry A. Vittor &amp; Associates Inc. volume 6, 45.1–45.4.</source></mixed-citation></ref><ref id="B22"><mixed-citation xmlns:xlink="http://www.w3.org/1999/xlink" xlink:type="simple"><person-group><name name-style="western"><surname>Claparède</surname><given-names>E</given-names></name></person-group> (<year>1869</year>)<article-title> Les Annélides Chétopodes du Golfe de Naples. Seconde Partie.</article-title><source>Mémoires de la Société de Physique et d’Histoire Naturelle de Genève </source><volume>20</volume> (<issue>1</issue>): <fpage>1</fpage>-<lpage>225</lpage>.</mixed-citation></ref><ref id="B88"><mixed-citation xmlns:xlink="http://www.w3.org/1999/xlink" xlink:type="simple"><person-group><name name-style="western"><surname>Krohn</surname><given-names>A</given-names></name></person-group> (<year>1842</year>)<article-title> Uber den <italic>Sternaspis thalassemoides</italic>.</article-title><source>Muller’s Archiv fur Anatomie, Physiologie und Wissenschafltiche Medicin </source><volume>1842</volume>: <fpage>426</fpage>-<lpage>432</lpage>.</mixed-citation></ref><ref id="B102"><mixed-citation xmlns:xlink="http://www.w3.org/1999/xlink" xlink:type="simple"><!--PageBreak--><person-group><name name-style="western"><surname>Mueller</surname><given-names>M</given-names></name></person-group> (<year>1852</year>)<source> Observationes anatomicae de Vermibus quibusdam maritimis. Dissertatio inauguralis comparator-anatomica quam consensus et auctoritate Gratiosi Medicorum ordinis in Alma Litteratum Universitate Friderica Guilelma ut Summi in Medicina et Chirugia honores. Berolini, 32 pp.</source></mixed-citation></ref><ref id="B28"><mixed-citation xmlns:xlink="http://www.w3.org/1999/xlink" xlink:type="simple"><person-group><name name-style="western"><surname>de Blainville</surname><given-names>H</given-names></name></person-group> (<year>1828</year>)<article-title> Vers (Entomoz.).</article-title><source>Dictionnaire des Sciences Naturelles </source><volume>57</volume>: <fpage>365</fpage>-<lpage>625</lpage>.</mixed-citation></ref></ref-list></tp:taxon-treatment>
