# Supplementary material for: Revision of Sternaspis Otto, 1821 (Polychaeta, Sternaspidae)
Source: Zookeys. 2013 Apr 8;(286):1–74. doi: 10.3897/zookeys.286.4438 (PMC3677357; doi:10.3897/zookeys.286.4438)
Supplement: XML Treatment for Sternaspis thalassemoides [file zookeys.286.4438-treatment3.xml]

<!DOCTYPE tp:taxon-treatment
  PUBLIC "-//TaxonX//DTD Taxonomic Treatment Publishing DTD v0 20100105//EN" "tax-treatment-NSO.dtd">
<tp:taxon-treatment xmlns:tp="http://www.plazi.org/taxpub"><tp:treatment-meta><mixed-citation publication-type="journal"><person-group><name><surname>Sendall</surname><given-names>Kelly</given-names></name><name><surname>Salazar-Vallejo</surname><given-names>Sergio I.</given-names></name></person-group><article-title>Revision of 
                    <bold><italic>Sternaspis</italic></bold> Otto, 1821 (Polychaeta, Sternaspidae)
                </article-title><source>Zookeys</source><day>8</day><month>4</month><year>2013</year><volume>2013</volume><issue>286</issue><fpage>1</fpage><lpage>74</lpage><pub-id pub-id-type="doi">10.3897/zookeys.286.4438</pub-id></mixed-citation></tp:treatment-meta><tp:nomenclature><tp:taxon-name>
                            <tp:taxon-name-part taxon-name-part-type="genus">Sternaspis</tp:taxon-name-part>
                            <tp:taxon-name-part taxon-name-part-type="species">thalassemoides</tp:taxon-name-part>
                        <object-id xmlns:xlink="http://www.w3.org/1999/xlink" xlink:type="simple">http://species-id.net/wiki/Sternaspis_thalassemoides</object-id>
								</tp:taxon-name><tp:taxon-authority>Otto, 1821, reinstated</tp:taxon-authority><xref ref-type="fig" rid="F1">Figures 1B</xref><xref ref-type="fig" rid="F4">4</xref><tp:nomenclature-citation-list><tp:nomenclature-citation><tp:taxon-name>Sternaspis thalassemoides</tp:taxon-name><comment> Otto, 1821: 619–627, Pl. 50, figs 1–5; <xref ref-type="bibr" rid="B30">delle Chiaje 1822</xref>:Pl. 62, fig. 18 (upside down; no details of shield or chaetae), <xref ref-type="bibr" rid="B31">1831</xref>: 204 (legend for plate 62, figure 18), <xref ref-type="bibr" rid="B32">1841</xref>(3): 76–79, Pl. 43 (legend for plate 62, figure 4), Pl. 94 (for plate 84), Pl. 106 (for plate 62, figure 18); <xref ref-type="bibr" rid="B88">Krohn 1842</xref>: 426-432; <xref ref-type="bibr" rid="B29">de Quatrefages 1866</xref>: 590–591; <xref ref-type="bibr" rid="B53">Goodrich 1897</xref>: 233–245, Pls. 15–16, figs 1–24.</comment></tp:nomenclature-citation><!--PageBreak--><tp:nomenclature-citation><tp:taxon-name>Sternaspis scutata</tp:taxon-name><comment>: <xref ref-type="bibr" rid="B139">Vejdovský 1882</xref>: 33–90, Pls. 1–10; <xref ref-type="bibr" rid="B142">von Marenzeller 1890</xref>: 5–8, Pl. 1, fig. 6 (<italic>non</italic><xref ref-type="bibr" rid="B115">Ranzani 1817</xref>).</comment></tp:nomenclature-citation><tp:nomenclature-citation><tp:taxon-name>Sternaspis assimilis</tp:taxon-name><comment> Malmgren, 1867: 195–196.</comment></tp:nomenclature-citation></tp:nomenclature-citation-list></tp:nomenclature><tp:treatment-sec sec-type="Type material"><title>Type material.</title><p><bold>Italy</bold>, <bold>Tyrrhenian Sea, Naples</bold>. Neotype (ZMUC POL-2159) and 3 paraneotypes (ZMUC POL-2160), 1928, no further data.
                        </p></tp:treatment-sec><tp:treatment-sec sec-type="Additional material"><title>Additional material.</title><p><bold>Italy. Tyrrhenian Sea, Bay of Naples</bold>. 3 spec. (ANSP 1880). 1 spec. (SMNH 50759). <bold>Adriatic Sea</bold>. 2 spec. (ECOSUR 2642), Sta. 167 (no coord.), 1-VIII-1966. 1 spec. (ECOSUR 2644), Sta. 151 (no coord.), 1966.
                        </p></tp:treatment-sec><tp:treatment-sec sec-type="Description"><title>Description.</title><p>Body colour off-white or grey in alcohol (<xref ref-type="fig" rid="F4">Fig. 4A–D</xref>); papillae minute, especially behind segment 7 and near shield on dorsal side, or smooth, apparently without papillae. Anterior region often swollen and bulbous, sometimes wider than posterior region, with a constriction at septum between segments 7 and 8 (<xref ref-type="fig" rid="F4">Fig. 4D</xref>). Neotype 14.6 mm long (paraneotypes 11.9–17.0 mm long), 12 mm wide, with about 30 segments.
                        </p><p><!--PageBreak-->Prostomium small, without eyespots. Peristomium rounded, flattening at position of the mouth and devoid of any papillae. Mouth circular, completely covered with minute papillae, extends from prostomium to the edge of segment 2 (<xref ref-type="fig" rid="F4">Fig. 4D</xref>).
                        </p><p>First three chaetigers with more than 12–14 hooks, bronze with subdistal dark band (<xref ref-type="fig" rid="F4">Fig. 4E</xref>). Genital papillae between segments 7–8 (<xref ref-type="fig" rid="F4">Fig. 4B–D</xref>). Pre-shield region with 7 segments, sometimes bearing small fascicles of fine capillary chaetae.
                        </p><p>Ventro-caudal shield with radiating oblique ribs and concentric lines; suture restricted to anterior region (<xref ref-type="fig" rid="F1">Figs 1B</xref>, <xref ref-type="fig" rid="F4">4B, C, F</xref>). Anterior margins rounded; anterior depression deep; anterior keels not exposed. Lateral margins slightly expanding posteriorly. Fan truncate, not extending beyond posterior corners, crenulated, slightly projected outwardly, especially in larger individuals; median notch shallow.
                        </p><p>Marginal chaetal fascicles include 10 lateral ones, chaetae ovally arranged, and six posterior fascicles, chaetae in a slightly curved arrangement. First two lateral fascicles emerge from ventral edge of shield. Lateral fascicles with long hirsute chaetae. Peg chaetae not seen.</p><p>Branchiae spirally twisted, abundant, variably eroded (<xref ref-type="fig" rid="F4">Fig. 4A, B, C, F</xref>).
                        </p></tp:treatment-sec><tp:treatment-sec sec-type="Neotype locality"><title>Neotype locality.</title><p><bold>Italy</bold>. Naples, Tyrrhenian Sea.
                        </p></tp:treatment-sec><tp:treatment-sec sec-type="Remarks"><title>Remarks.</title><p><italic><tp:taxon-name>Sternaspis thalassemoides</tp:taxon-name></italic> Otto, 1821 has not been recorded since the late 1800’s and because it is currently regarded as a junior synonym of <italic><tp:taxon-name>Sternaspis scutata</tp:taxon-name></italic> Ranzani, 1817, the type species name disappeared from the literature around the turn of the twentieth century. However, <italic><tp:taxon-name>Sternaspis thalassemoides</tp:taxon-name></italic> is reinstated because it differs from <italic><tp:taxon-name>Sternaspis scutata</tp:taxon-name></italic>, especially regarding the development of the fan; in <italic><tp:taxon-name>Sternaspis thalassemoides</tp:taxon-name></italic> the fan is truncate, entire, reaching the level of the posterolateral corners, whereas it is notched and expanded beyond the posterolateral margins in <italic><tp:taxon-name>Sternaspis scutata</tp:taxon-name></italic>. On the other hand, <italic><tp:taxon-name>Sternaspis assimilis</tp:taxon-name></italic> has been regarded as a junior synonym of <italic><tp:taxon-name>Sternaspis scutata</tp:taxon-name></italic>, but their shields are very different, and <italic><tp:taxon-name>Sternaspis assimilis</tp:taxon-name></italic> shield is more similar to the one of <italic><tp:taxon-name>Sternaspis thalassemoides</tp:taxon-name></italic> because their fan is slightly projected. It would be useful to evaluate the size variation among topotype specimens from the English Channel to ratify or correct this synonymy. Although Otto described the shield as blue-black, the colour varies among most sternaspid species intraspecifically and a few of the 8 individuals had a more typical rust-red coloured shield.
                        </p><p>A neotype for <italic><tp:taxon-name>Sternaspis thalassemoides</tp:taxon-name></italic> Otto, 1821 is proposed because this is the type species for <italic><tp:taxon-name>Sternaspis</tp:taxon-name></italic> Otto, 1821 and there are two species in the Mediterranean Sea which have been poorly defined. Further, the lack of type materials and of an adequate description has resulted in confusion such that the species has been regarded as a junior synonym for the other regional species, <italic><tp:taxon-name>Sternaspis scutata</tp:taxon-name></italic> (Ranzani, 1817); the neotype and its description will clarify the taxonomic status of the species (<xref ref-type="bibr" rid="B78">ICZN 1999</xref>, Art. 75.3.1–75.3.3). The original material was either not deposited or destroyed, and our queries to collection managers in major European museums concluded that this species has no type material (<xref ref-type="bibr" rid="B78">ICZN 1999</xref>, Art. 75.3.4). The original description was brief but the illustrations show a ventro-caudal shield with a straight posterior margin (<xref ref-type="bibr" rid="B108">Otto 1821</xref>, fig. 1), which is consistent with the specimen selected as neotype (<xref ref-type="bibr" rid="B78">ICZN 1999</xref>, Art. 75.3.5). The proposed neotype was collected in the type locality, Naples (<xref ref-type="bibr" rid="B78">ICZN 1999</xref>, <!--PageBreak-->Art. 75.3.6), and it has been deposited in the Zoological Museum of the Copenhagen University (<xref ref-type="bibr" rid="B78">ICZN 1999</xref>, Art. 75.3.7).
                        </p><p>The shield of <italic><tp:taxon-name>Sternaspis thalassemoides</tp:taxon-name></italic> has a posterior margin straight, equal in posterior extension to posterolateral corners resembling <italic><tp:taxon-name>Sternaspis princeps</tp:taxon-name></italic>, <italic><tp:taxon-name>Sternaspis rietschi</tp:taxon-name></italic>, <italic><tp:taxon-name>Sternaspis spinosa</tp:taxon-name></italic> and <italic><tp:taxon-name>Sternaspis thorsoni</tp:taxon-name></italic> sp. n.; however, <italic><tp:taxon-name>Sternaspis spinosa</tp:taxon-name></italic> can be separated from the others because its shield is much wider than long and by having its anterior keels exposed. Further, <italic><tp:taxon-name>Sternaspis thorsoni</tp:taxon-name></italic> can be separated from the others by having more abundant, straw-coloured, delicate introvert hooks, whereas the remaining species have fewer, thicker, darker hooks. Because there are no concentric lines in their shield, <italic><tp:taxon-name>Sternaspis princeps</tp:taxon-name></italic> can be distinguished from <italic><tp:taxon-name>Sternaspis thalassemoides</tp:taxon-name></italic> and <italic><tp:taxon-name>Sternaspis rietschi</tp:taxon-name></italic>. These two species differ because in <italic><tp:taxon-name>Sternaspis thalassemoides</tp:taxon-name></italic> the shield lateral margins are almost straight, not markedly expanded medially, whereas in <italic><tp:taxon-name>Sternaspis rietschi</tp:taxon-name></italic> they are rounded, markedly expanded medially.
                        </p><fig id="F4" position="float" orientation="portrait"><label>Figure 4.</label><caption><p><italic><tp:taxon-name>Sternaspis thalassemoides</tp:taxon-name></italic> Otto, 1821 <bold>A</bold> Neotype (ZMUC POL 2159), dorsal view <bold>B</bold> Same, ventral view <bold>C</bold> Paraneotype, ventral view <bold>D</bold> Another paraneotype, anterior chaetigers, ventral view <bold>E</bold> Same, chaetae of chaetiger 3 <bold>F</bold> Neotype, ventro-caudal shield. Bars: <bold>A</bold> 2.4 mm <bold>B, C</bold> 2.6 mm <bold>F</bold> 1.7 mm.</p></caption><graphic xmlns:xlink="http://www.w3.org/1999/xlink" xlink:href="ZooKeys-286-001-g004.jpg" position="float" orientation="portrait" xlink:type="simple"/></fig></tp:treatment-sec><tp:treatment-sec><!--Section generated to contain objects referenced in tp:taxon-treatment.--><fig id="F1" position="float" orientation="portrait"><label>Figure 1.</label><caption><p><bold>A</bold> <italic><tp:taxon-name>Sternaspis</tp:taxon-name></italic> sp. ventral view with some morphological features <bold>B</bold> Ventro-caudal shields of some <italic><tp:taxon-name>Sternaspis</tp:taxon-name></italic> species <bold>C</bold> Shield parts as herein proposed to distinguish different species (AD: anterior depression, FPP: fan posterior projection) (<bold>A</bold> modif. after <xref ref-type="bibr" rid="B138">Uschakov 1955</xref>, reproduced with permission; <bold>B–C</bold> modified after <xref ref-type="bibr" rid="B142">von Marenzeller 1890</xref>).</p></caption><graphic xmlns:xlink="http://www.w3.org/1999/xlink" xlink:href="ZooKeys-286-001-g001.jpg" position="float" orientation="portrait" xlink:type="simple"/></fig></tp:treatment-sec><ref-list><ref id="B138"><mixed-citation xmlns:xlink="http://www.w3.org/1999/xlink" xlink:type="simple"><person-group><name name-style="western"><surname>Uschakov</surname><given-names>PV</given-names></name></person-group> (<year>1955</year>)<source> Polychaeta of the Far Eastern Seas of the USSR. Israel Program for Scientific Translations, Jerusalem (transl. 1965), 26 + 419.</source></mixed-citation></ref><ref id="B142"><mixed-citation xmlns:xlink="http://www.w3.org/1999/xlink" xlink:type="simple"><person-group><name name-style="western"><surname>von Marenzeller</surname><given-names>E</given-names></name></person-group> (<year>1890</year>)<article-title> Annulaten des Beringmeeres.</article-title><source>Annalen des Kaiserliche Naturhistorische Hofmusem, Wien </source><volume>5</volume>: <fpage>1</fpage>-<lpage>18</lpage>.</mixed-citation></ref><ref id="B30"><mixed-citation xmlns:xlink="http://www.w3.org/1999/xlink" xlink:type="simple"><person-group><name name-style="western"><surname>delle Chiaje</surname><given-names>S</given-names></name></person-group> (<year>1822</year>)<source> Memorie sulla Storia e Notomia degli Animali senza Vertebre del Regno di Napoli. 109 plates.</source></mixed-citation></ref><ref id="B31"><mixed-citation xmlns:xlink="http://www.w3.org/1999/xlink" xlink:type="simple"><person-group><name name-style="western"><surname>delle Chiaje</surname><given-names>S </given-names></name></person-group> (<year>(1831</year>)<article-title> Memoria sulla Storia e Notomia degli Animali senza Vertebre del Regno di Napoli: Memoria III + IV.</article-title><source>Societa’ Tipographica, Napoli </source><volume>4</volume>(<issue>1829</issue>): <fpage>117</fpage>-<lpage>214</lpage>.</mixed-citation></ref><ref id="B32"><mixed-citation xmlns:xlink="http://www.w3.org/1999/xlink" xlink:type="simple"><person-group><name name-style="western"><surname>delle Chiaje</surname><given-names>S</given-names></name></person-group> (<year>1841</year>)<source> Animali senza Vertebre del Regno di Napoli. Descrizione e notomia degli animali invertebrati della Sicilia citeriore osservati vivi negli anni 1822–1830: 1. Molluschi Cefalopedi e Pteropedi; 2. Molluschi Gasteropedi; 3. Molluschi Acefali, Bracciopedi, Cirropedi, Crostacei, Anellosi. Batelli e Comp., Napoli, 1: 19+98, 2: 1–146; 3, 1–142, 6: Plates 1–180.</source></mixed-citation></ref><ref id="B88"><mixed-citation xmlns:xlink="http://www.w3.org/1999/xlink" xlink:type="simple"><person-group><name name-style="western"><surname>Krohn</surname><given-names>A</given-names></name></person-group> (<year>1842</year>)<article-title> Uber den <italic>Sternaspis thalassemoides</italic>.</article-title><source>Muller’s Archiv fur Anatomie, Physiologie und Wissenschafltiche Medicin </source><volume>1842</volume>: <fpage>426</fpage>-<lpage>432</lpage>.</mixed-citation></ref><ref id="B29"><mixed-citation xmlns:xlink="http://www.w3.org/1999/xlink" xlink:type="simple"><person-group><name name-style="western"><surname>de Quatrefages</surname><given-names>A (1866</given-names></name></person-group> (<year>1865</year>)<source>) Histoire Naturelle des Annelés Marins et d’Eau Douce: Annélides et Géphyriens.Tome Premier. Collection des Suites a Buffon formant avec les Oeuvres de cet auteur un Cours Complet d’Histoire Naturelle. Librairie Encyclopédique de Roret, Paris, 588 pp (Wright, E.P. 1866. Annelida. Zoological Record, Section 6 (Annelida, etc.), 578–600).</source></mixed-citation></ref><ref id="B53"><mixed-citation xmlns:xlink="http://www.w3.org/1999/xlink" xlink:type="simple"><!--PageBreak--><person-group><name name-style="western"><surname>Goodrich</surname><given-names>ES</given-names></name></person-group> (<year>1897</year>)<article-title> Notes on the anatomy of <italic>Sternaspis</italic>.</article-title><source>Quarterly Journal of the Microscopical Science </source><volume>40</volume>: <fpage>233</fpage>-<lpage>245</lpage>.</mixed-citation></ref><ref id="B139"><mixed-citation xmlns:xlink="http://www.w3.org/1999/xlink" xlink:type="simple"><person-group><name name-style="western"><surname>Vejdovský</surname><given-names>F</given-names></name></person-group> (<year>1882</year>)<source> Untersuchungen uber der anatomie, physiologie und entwicklung von <italic>Sternaspis</italic>. Denkschriften der Mathematisch-Naturwissenschaftlichen Classe der kaiserlichen Akademie der Wissenschaften 43: 33–90, Pls. l–10.</source></mixed-citation></ref><ref id="B115"><mixed-citation xmlns:xlink="http://www.w3.org/1999/xlink" xlink:type="simple"><person-group><name name-style="western"><surname>Ranzani</surname><given-names>C</given-names></name></person-group> (<year>1817</year>)<source> Descrizione di una nuova specie del genere Thalassema. Opuscoli scientifica 2, 112, Oken’s Isis 12–13(183): 1457–1461. [transl. German with additional comments in 1817]</source></mixed-citation></ref><ref id="B78"><mixed-citation xmlns:xlink="http://www.w3.org/1999/xlink" xlink:type="simple"><person-group><name name-style="western"><surname>ICZN</surname><given-names>(International Commission on Zoological Nomenclature)</given-names></name></person-group> (<year>1999</year>)<source> International Code of Zoological Nomenclature, 4th ed. International Trust for Zoological Nomenclature (The Natural History Museum), London, 306 pp. [<ext-link ext-link-type="uri" xlink:href="http://www.iczn.org/iczn/index.jsp" xlink:type="simple">http://www.iczn.org/iczn/index.jsp</ext-link>]</source></mixed-citation></ref><ref id="B108"><mixed-citation xmlns:xlink="http://www.w3.org/1999/xlink" xlink:type="simple"><person-group><name name-style="western"><surname>Otto</surname><given-names>AG</given-names></name></person-group> (<year>1821</year>)<source> Animalium maritimorum nondum editorum genera duo. Verhandlungen der Kaiserlichen Leopoldinisch-Carolinischen Akademie der Naturforscher 10(2): 618–634, Pls. 50–51.</source></mixed-citation></ref></ref-list></tp:taxon-treatment>
