# Supplementary material for: Revision of Sternaspis Otto, 1821 (Polychaeta, Sternaspidae)
Source: Zookeys. 2013 Apr 8;(286):1–74. doi: 10.3897/zookeys.286.4438 (PMC3677357; doi:10.3897/zookeys.286.4438)
Supplement: XML Treatment for Sternaspis africana [file zookeys.286.4438-treatment5.xml]

<!DOCTYPE tp:taxon-treatment
  PUBLIC "-//TaxonX//DTD Taxonomic Treatment Publishing DTD v0 20100105//EN" "tax-treatment-NSO.dtd">
<tp:taxon-treatment xmlns:tp="http://www.plazi.org/taxpub"><tp:treatment-meta><mixed-citation publication-type="journal"><person-group><name><surname>Sendall</surname><given-names>Kelly</given-names></name><name><surname>Salazar-Vallejo</surname><given-names>Sergio I.</given-names></name></person-group><article-title>Revision of 
                    <bold><italic>Sternaspis</italic></bold> Otto, 1821 (Polychaeta, Sternaspidae)
                </article-title><source>Zookeys</source><day>8</day><month>4</month><year>2013</year><volume>2013</volume><issue>286</issue><fpage>1</fpage><lpage>74</lpage><pub-id pub-id-type="doi">10.3897/zookeys.286.4438</pub-id></mixed-citation></tp:treatment-meta><tp:nomenclature><tp:taxon-name>
                            <tp:taxon-name-part taxon-name-part-type="genus">Sternaspis</tp:taxon-name-part>
                            <tp:taxon-name-part taxon-name-part-type="species">africana</tp:taxon-name-part>
                        <object-id xmlns:xlink="http://www.w3.org/1999/xlink" xlink:type="simple">http://species-id.net/wiki/Sternaspis_africana</object-id>
                        </tp:taxon-name><tp:taxon-authority>Augener, 1918</tp:taxon-authority><tp:taxon-status xmlns:xlink="http://www.w3.org/1999/xlink" xlink:type="simple">stat. n.</tp:taxon-status><xref ref-type="fig" rid="F6">Figure 6</xref><tp:nomenclature-citation-list><tp:nomenclature-citation><tp:taxon-name>Sternaspis fossor</tp:taxon-name><comment> var. <italic/> Augener, 1918: 608–613, figs 109–110; <xref ref-type="bibr" rid="B44">Fauvel 1950</xref>: 342 (species list).</comment></tp:nomenclature-citation><tp:nomenclature-citation><tp:taxon-name>Sternaspis fossor africana</tp:taxon-name><comment>: <xref ref-type="bibr" rid="B109">Petersen 2000</xref>: 321, Table 11.1.</comment></tp:nomenclature-citation><tp:nomenclature-citation><tp:taxon-name>Sternaspis scutata</tp:taxon-name><comment> var. <italic>africana</italic>: <xref ref-type="bibr" rid="B98">Monro 1930</xref>: 179–180; <xref ref-type="bibr" rid="B130">Tebble 1955</xref>: 134–135; <xref ref-type="bibr" rid="B86">Kirkegaard 1959</xref>: 71–72; <xref ref-type="bibr" rid="B54">Guy 1964</xref>: 197; <xref ref-type="bibr" rid="B82">Intes and le Loeuff 1977</xref>: 234.</comment></tp:nomenclature-citation><tp:nomenclature-citation><tp:taxon-name>Sternaspis scutata</tp:taxon-name><comment>: <xref ref-type="bibr" rid="B83">Jeldes and Lefevere 1959</xref>: 32; <xref ref-type="bibr" rid="B120">Rullier 1965</xref>: 52–53, fig. 11 (<italic>non</italic><xref ref-type="bibr" rid="B115">Ranzani 1817</xref>).</comment></tp:nomenclature-citation></tp:nomenclature-citation-list></tp:nomenclature><tp:treatment-sec sec-type="Type material"><title>Type material.</title><p>Neotype (NHM 1930.10.8.2582), R.V. Discovery Expedition, Angola, St. Paul Loanda, <named-content xmlns:xlink="http://www.w3.org/1999/xlink" content-type="dwc:verbatimCoordinates" xlink:type="simple">08°47'S, 13°14'E</named-content>, in 64–65 m, 4-VIII-1927.
                        </p><!--PageBreak--></tp:treatment-sec><tp:treatment-sec sec-type="Additional material"><title>Additional material.</title><p><bold>Angola</bold>. 37 spec. (NHM 1930.10.8.2583-90), St. Paul Loanda, <named-content xmlns:xlink="http://www.w3.org/1999/xlink" content-type="dwc:verbatimCoordinates" xlink:type="simple">08°47'S, 13°14'E</named-content>, 64–65 m, 4-VIII-1927. <bold>Cameroon</bold>. 3 spec. (UMML 22.1036), off Malabo Island, R.V. Pillsbury, Cruise 6504, Sta. 259 (<named-content xmlns:xlink="http://www.w3.org/1999/xlink" content-type="dwc:verbatimCoordinates" xlink:type="simple">03°52'N, 08°54'E</named-content>), 59 m, 16-V-1965. <bold>Democratic Republic</bold> <bold>of the</bold> <bold>Congo</bold>. 5 spec. (ECOSUR 2648), off Kipundji, 25 m, sand and mud, 25 Aug. 1965, A. Crosnier, coll. <bold>Côte d’Ivoire.</bold> 2 spec. (UMML 22.1041), off Grand Lahou, R. V. Pillsbury, Cruise 6405, Sta. 50 (<named-content xmlns:xlink="http://www.w3.org/1999/xlink" content-type="dwc:verbatimCoordinates" xlink:type="simple">04°58'N, 05°00'W</named-content>), 160 m, 31-V-1964. <bold>Gabon</bold>. 1 spec. (NHM 1930.10.8.2581), Cape Lopez, 58–67 m, 8-X-1928. 33 spec. (IRFA-STE 01), Kipundji, 25 m, sand and mud, 25-VIII-1965, A. Crosnier, coll. <bold>Ghana</bold>. 1 spec. (NHM 1953.3.1.489-497), off Accra, Stn 130. 2 spec. (NHM 1953.3.1.489-497), off Accra, Stn 28. Two spec. (NHM 1953.3.1.489-497), off Accra, Stn 47. 1 spec. (NHM 1953.3.1.489-497), off Accra, Stn 59. 2 spec. (NHM 1953.3 .1.489-497), off Accra, Stn 71. <bold>Nigeria</bold>. 1 spec. (UMML 22.1034), off Bonny, R.V. Pillsbury, Cruise 6504, Sta. 254 (<named-content xmlns:xlink="http://www.w3.org/1999/xlink" content-type="dwc:verbatimCoordinates" xlink:type="simple">03°51'N, 07°10'E</named-content>), 161 m, 14-V-1965. 1 spec. (UMML 22.1037), off Burutu river mouth, R.V. Pillsbury, Cruise 6504, Sta. 236 (<named-content xmlns:xlink="http://www.w3.org/1999/xlink" content-type="dwc:verbatimCoordinates" xlink:type="simple">05°19'N, 04°47'E</named-content>), 114 m, 12-V-1965. 1 spec. (UMML 22.1044), off Burutu river mouth, R.V. Pillsbury, Cruise 6504, Sta. 237 (<named-content xmlns:xlink="http://www.w3.org/1999/xlink" content-type="dwc:verbatimCoordinates" xlink:type="simple">05°19'N, 04°48'E</named-content>), 101 m, 14-V-1965.
                        </p></tp:treatment-sec><tp:treatment-sec sec-type="Description"><title>Description.</title><p>Neotype (NHM 1930.10.8.2582-90) with body smooth, clean, white, leathery. From segments 6–7, body with minute papillae dense on segments 7 and 8, but evenly spaced in other segments. Well-defined clusters of cuticular papillae in single row starting on segment 8, encircling each segment to posterior end, includ<!--PageBreak-->ing last segments opposite ventro-caudal shield. Body up to 20 mm long, 7 mm wide, about 28 segments.</p><p>Prostomium oval, hemispherical, opalescent, translucent (<xref ref-type="fig" rid="F6">Fig. 6A</xref>). Peristomium rounded, raised at the position of mouth and with papillae sparsely covering most of surface. Mouth circular, completely covered by minute papillae, situated halfway between prostomium and anterior border of second segment.
                        </p><p>First three chaetigers with 15–20 slender, bronze, slightly falcate hooks in a closely apposed group; hooks without dark areas. One pair of slender translucent genital papillae in intersegmental groove between segments 7 and 8. Pre-shield region with 7 segments, with short couplets of fine capillary chaetae protruding from body wall.</p><p>Ventro-caudal shield ribs poorly developed, concentric lines not visible; suture indistinct. Anterior margins angular; anterior depression deep; anterior keels not exposed (<xref ref-type="fig" rid="F6">Fig. 6B</xref>). Lateral margins rounded, expanded medially, reduced posteriorly. Fan barely reaching posterior shield corners, medially projected, denticulated.
                        </p><p>Marginal chaetal fascicles include nine lateral ones, chaetae in oval arrangement, and five posterior fascicles, chaetae in a slightly curved arrangement and with each fascicle parallel to next. Peg chaetae long, emerge from an extended fleshy cone; a small fascicle of delicate capillary chaetae emerge from the base of the fleshy cone bearing peg chaetae.</p><p>Branchiae mostly eroded, placed on oval, wide branchial plates (<xref ref-type="fig" rid="F6">Fig. 6C</xref>).
                        </p></tp:treatment-sec><tp:treatment-sec sec-type="Variation"><title>Variation.</title><p>The ventro-caudal shield is medially fused; its fan is slightly projected beyond the posterior margin and its margins are denticulated (<xref ref-type="fig" rid="F6">Fig. 6D–F</xref>). The posterior corners are rounded and never prominent or reaching the fan posterior margin level. Larger specimens may have a median notch and their body papillae are eroded. As originally indicated by <xref ref-type="bibr" rid="B3">Augener (1918</xref>: 162–163), the introvert hooks are always thin, abundant and without the subdistal mark which is common in other species in the genus.
                        </p></tp:treatment-sec><tp:treatment-sec sec-type="Neotype locality"><title>Neotype locality.</title><p>Angola, St. Paul Loanda.</p></tp:treatment-sec><tp:treatment-sec sec-type="Remarks"><title>Remarks.</title><p><xref ref-type="bibr" rid="B3">Augener (1918)</xref> proposed <italic><tp:taxon-name>Sternaspis fossor</tp:taxon-name></italic> var. <italic>africana</italic> for specimens found along the tropical and subtropical Western and southwestern coast of Africa. This species has been regarded as a junior synonym of <italic><tp:taxon-name>Sternaspis scutata</tp:taxon-name></italic> (Ranzani, 1817), a species originally described from the Mediterranean Sea; however, the shields are so different that in order to clarify the status for the Western African species, a neotype is being proposed (<xref ref-type="bibr" rid="B78">ICZN 1999</xref>, Art. 75.3.1). The description above and the corresponding illustration characterize the main diagnostic features (<xref ref-type="bibr" rid="B78">ICZN 1999</xref>, Art. 75.3.2–75.3.3).
                        </p><p>Hermann Augener was a volunteer worker in the Hamburg Museum (<xref ref-type="bibr" rid="B17">CCAM 1938</xref>), where he deposited most of his materials; unfortunately, after WWII bombing many type material lots were lost and this included the type series of <italic><tp:taxon-name>Sternaspis fossor</tp:taxon-name></italic> var. <italic>africana</italic>, as confirmed by the museum staff (<xref ref-type="bibr" rid="B78">ICZN 1999</xref>, Art. 75.3.4). According to the original description and illustrations by <xref ref-type="bibr" rid="B3">Augener (1918)</xref>, the ventro-caudal shield has a median fan projection which is unique among the species in the genus; this feature is clearly shown by the neotype and consequently we regard it as consistent with the original type material (<xref ref-type="bibr" rid="B78">ICZN 1999</xref>, Art. 75.3.5). Further, the original type localities included a series of places like Senegal, French Guinea, Liberia, Ivory Coast, Gold Coast, Nigeria, French Equatorial Africa, Congo, and Angola, and the proposed neo<!--PageBreak-->type was collected in Angola (<xref ref-type="bibr" rid="B78">ICZN 1999</xref>, Art. 75.3.6). The neotype has been deposited in the Natural History Museum, London (<xref ref-type="bibr" rid="B78">ICZN 1999</xref>, Art. 75.3.7). The original name was introduced as a variety; however, after Art. 45.6.4 (<xref ref-type="bibr" rid="B78">ICZN 1999</xref>), the name has subspecific status, as has been listed by <xref ref-type="bibr" rid="B109">Petersen (2000</xref>: 321), and consequently we can propose its elevation to species rank.
                        </p><p><italic><tp:taxon-name>Sternaspis africana</tp:taxon-name></italic> Augener, 1918 n. status, resembles <italic><tp:taxon-name>Sternaspis spinosa</tp:taxon-name></italic> because both have shields with deep anterior depressions and markedly expanded lateral shield margins. However, the shield integument is thick in <italic><tp:taxon-name>Sternaspis africana</tp:taxon-name></italic> such that the ribs are barely visible, whereas in <italic><tp:taxon-name>Sternaspis spinosa</tp:taxon-name></italic> the integument is transparent and both ribs and concentric lines are visible. Further, it resembles the only other species having a shield with a denticulate posterior margin: <italic><tp:taxon-name>Sternaspis andamanensis</tp:taxon-name></italic> sp. n., but besides the differences in body papillation which is evident in <italic><tp:taxon-name>Sternaspis africana</tp:taxon-name></italic> and lacking in <italic><tp:taxon-name>Sternaspis andamanensis</tp:taxon-name></italic>, their shields also differ. In <italic><tp:taxon-name>Sternaspis africana</tp:taxon-name></italic> the anterior margins are projected slightly beyond the anterior depression, the fan is not projected medially and there are no lateral notches, whereas in <italic><tp:taxon-name>Sternaspis andamanensis</tp:taxon-name></italic> the anterior margins are markedly projected from the anterior depression, and the fan is markedly projected medially and lateral notches are deep.
                        </p></tp:treatment-sec><tp:treatment-sec sec-type="Distribution"><title>Distribution.</title><p>Western African coast, from Ghana to Angola, 20–70 m.</p><fig id="F6" position="float" orientation="portrait"><label>Figure 6.</label><caption><p><italic><tp:taxon-name>Sternaspis africana</tp:taxon-name></italic> Augener, 1918 n. status, neotype (NHM 1930.10.8.2582-90) <bold>A</bold> Anterior end, ventral view <bold>B</bold> Posterior end, oblique lateral view <bold>C</bold> Posterior region, dorsal view <bold>D–F</bold> Ventro-caudal shields of three other specimens (IRFA-STE 001). Bars: <bold>A</bold> 2.2 mm <bold>B</bold> 1.7 mm <bold>C</bold> 2.1 mm <bold>D–E</bold> 0.7 mm <bold>F</bold> 0.9 mm.</p></caption><graphic xmlns:xlink="http://www.w3.org/1999/xlink" xlink:href="ZooKeys-286-001-g006.jpg" position="float" orientation="portrait" xlink:type="simple"/></fig></tp:treatment-sec><ref-list><ref id="B44"><mixed-citation xmlns:xlink="http://www.w3.org/1999/xlink" xlink:type="simple"><person-group><name name-style="western"><surname>Fauvel</surname><given-names>P</given-names></name></person-group> (<year>1950</year>)<article-title> Contribution a la faune des annélides polychètes du Sénégal.</article-title><source>Bulletin de l’Institut Français d’Afrique Noire </source><volume>12</volume>: <fpage>335</fpage>-<lpage>394</lpage>.</mixed-citation></ref><ref id="B109"><mixed-citation xmlns:xlink="http://www.w3.org/1999/xlink" xlink:type="simple"><person-group><name name-style="western"><surname>Petersen</surname><given-names>ME</given-names></name></person-group> (<year>2000</year>)<source> Family Sternaspidae Carus 1863. Taxonomic Atlas of the Benthic Fauna of the Santa Maria Basin and Western Santa Barbara Channel. J.A Blake; B. Hilbig and P.V. Scott (Eds) Santa Barbara Museum ofNatural History. Santa Barbara, California 4: 311–336.</source></mixed-citation></ref><ref id="B98"><mixed-citation xmlns:xlink="http://www.w3.org/1999/xlink" xlink:type="simple"><person-group><name name-style="western"><surname>Monro</surname><given-names>CCA</given-names></name></person-group> (<year>1930</year>)<article-title> Polychaete worms.</article-title><source>Discovery Reports </source><volume>2</volume>: <fpage>1</fpage>-<lpage>222</lpage>.</mixed-citation></ref><ref id="B130"><mixed-citation xmlns:xlink="http://www.w3.org/1999/xlink" xlink:type="simple"><person-group><name name-style="western"><surname>Tebble</surname><given-names>N</given-names></name></person-group> (<year>1955</year>)<article-title> The polychaete fauna of the Gold Coast.</article-title><source>Bulletin of the British Museum (Natural History), Zoology </source><volume>3</volume>: <fpage>61</fpage>-<lpage>148</lpage>.</mixed-citation></ref><ref id="B86"><mixed-citation xmlns:xlink="http://www.w3.org/1999/xlink" xlink:type="simple"><person-group><name name-style="western"><surname>Kirkegaard</surname><given-names>JB</given-names></name></person-group> (<year>1959</year>)<article-title> The Polychaeta ofWest Africa.</article-title><source>Atlantide Report </source><volume>5</volume>: <fpage>7</fpage>-<lpage>117</lpage>.</mixed-citation></ref><ref id="B54"><mixed-citation xmlns:xlink="http://www.w3.org/1999/xlink" xlink:type="simple"><person-group><name name-style="western"><surname>Guy</surname><given-names>A</given-names></name></person-group> (<year>1964</year>)<article-title> Contribution a l’étude des annélides polychètes de la Côte d´Ivoire.</article-title><source>Recueil des travaux de la Station Marine d’Endoume, Bulletin </source><volume>34</volume> (<issue>50</issue>): <fpage>167</fpage>-<lpage>210</lpage>.</mixed-citation></ref><ref id="B82"><mixed-citation xmlns:xlink="http://www.w3.org/1999/xlink" xlink:type="simple"><person-group><name name-style="western"><surname>Intes</surname><given-names>A</given-names></name><name name-style="western"><surname>Le Lœuff</surname><given-names>P</given-names></name></person-group> (<year>1977</year>)<article-title> Les annélides polychètes de Côte d’Ivoire, 2. Polychètes sédentaires-Compte rendu systématique.</article-title><source>Cahiers Office de la Recherche Scientifique et Technique d’Outre-Mer, série Océanographie </source><volume>15</volume>: <fpage>215</fpage>-<lpage>249</lpage>.</mixed-citation></ref><ref id="B83"><mixed-citation xmlns:xlink="http://www.w3.org/1999/xlink" xlink:type="simple"><person-group><name name-style="western"><surname>Jeldes</surname><given-names>F</given-names></name><name name-style="western"><surname>Lefevere</surname><given-names>S</given-names></name></person-group> (<year>1959</year>)<source> Annélides polychètes non pélagiques. Second note: Polychètes sédentaires. Expédition Océanographique Belge dans les Eaux Côtières Africaines de l’Atlantique Sud (1948–1949) 4(5): 1–40.</source></mixed-citation></ref><ref id="B120"><mixed-citation xmlns:xlink="http://www.w3.org/1999/xlink" xlink:type="simple"><person-group><name name-style="western"><surname>Rullier</surname><given-names>F</given-names></name></person-group> (<year>1965</year>)<article-title> Contribution a la fauna des annélides polychètes du Dahomey et du Togo.</article-title><source>Cahiers de l’Office de la Recherche Scientifique et Technique d’Outre-Mer </source><volume>3</volume>: <fpage>5</fpage>-<lpage>66</lpage>.</mixed-citation></ref><ref id="B115"><mixed-citation xmlns:xlink="http://www.w3.org/1999/xlink" xlink:type="simple"><person-group><name name-style="western"><surname>Ranzani</surname><given-names>C</given-names></name></person-group> (<year>1817</year>)<source> Descrizione di una nuova specie del genere Thalassema. Opuscoli scientifica 2, 112, Oken’s Isis 12–13(183): 1457–1461. [transl. German with additional comments in 1817]</source></mixed-citation></ref><ref id="B3"><mixed-citation xmlns:xlink="http://www.w3.org/1999/xlink" xlink:type="simple"><person-group><name name-style="western"><surname>Augener</surname><given-names>H</given-names></name></person-group> (<year>1918</year>)<source> Polychaeta. Beitrage zur Kenntnis der Meeresfauna Westafrikas. Herausgegeben von W. Michaelsen. Z.L. Friedrerichsen &amp; Co., Hamburg 2: 67–625, 6 pls.</source></mixed-citation></ref><ref id="B78"><mixed-citation xmlns:xlink="http://www.w3.org/1999/xlink" xlink:type="simple"><person-group><name name-style="western"><surname>ICZN</surname><given-names>(International Commission on Zoological Nomenclature)</given-names></name></person-group> (<year>1999</year>)<source> International Code of Zoological Nomenclature, 4th ed. International Trust for Zoological Nomenclature (The Natural History Museum), London, 306 pp. [<ext-link ext-link-type="uri" xlink:href="http://www.iczn.org/iczn/index.jsp" xlink:type="simple">http://www.iczn.org/iczn/index.jsp</ext-link>]</source></mixed-citation></ref><ref id="B17"><mixed-citation xmlns:xlink="http://www.w3.org/1999/xlink" xlink:type="simple"><person-group><name name-style="western"><surname>CCAM</surname><given-names/></name></person-group> (<year>1938</year>)<source> Dr. Hermann Augener. Nature 141: 863. </source>doi: <ext-link ext-link-type="uri" xlink:href="http://dx.doi.org/10.1038/141863a0" xlink:type="simple">10.1038/141863a0</ext-link></mixed-citation></ref></ref-list></tp:taxon-treatment>
