# Supplementary material for: Revision of Sternaspis Otto, 1821 (Polychaeta, Sternaspidae)
Source: Zookeys. 2013 Apr 8;(286):1–74. doi: 10.3897/zookeys.286.4438 (PMC3677357; doi:10.3897/zookeys.286.4438)
Supplement: XML Treatment for Sternaspis andamanensis [file zookeys.286.4438-treatment6.xml]

<!DOCTYPE tp:taxon-treatment
  PUBLIC "-//TaxonX//DTD Taxonomic Treatment Publishing DTD v0 20100105//EN" "tax-treatment-NSO.dtd">
<tp:taxon-treatment xmlns:tp="http://www.plazi.org/taxpub"><tp:treatment-meta><mixed-citation publication-type="journal"><person-group><name><surname>Sendall</surname><given-names>Kelly</given-names></name><name><surname>Salazar-Vallejo</surname><given-names>Sergio I.</given-names></name></person-group><article-title>Revision of 
                    <bold><italic>Sternaspis</italic></bold> Otto, 1821 (Polychaeta, Sternaspidae)
                </article-title><source>Zookeys</source><day>8</day><month>4</month><year>2013</year><volume>2013</volume><issue>286</issue><fpage>1</fpage><lpage>74</lpage><pub-id pub-id-type="doi">10.3897/zookeys.286.4438</pub-id></mixed-citation></tp:treatment-meta><tp:nomenclature><tp:taxon-name>
                            <tp:taxon-name-part taxon-name-part-type="genus">Sternaspis</tp:taxon-name-part>
                            <tp:taxon-name-part taxon-name-part-type="species">andamanensis</tp:taxon-name-part>
                        <object-id xmlns:xlink="http://www.w3.org/1999/xlink" xlink:type="simple">urn:lsid:zoobank.org:act:51B7CA16-9014-40D3-BBC1-F7167C26CF03</object-id>
                        <object-id xmlns:xlink="http://www.w3.org/1999/xlink" xlink:type="simple">http://species-id.net/wiki/Sternaspis_andamanensis</object-id>
								</tp:taxon-name><tp:taxon-status xmlns:xlink="http://www.w3.org/1999/xlink" xlink:type="simple">sp. n.</tp:taxon-status><xref ref-type="fig" rid="F7">Figure 7</xref></tp:nomenclature><tp:treatment-sec sec-type="Type material"><title>Type material.</title><p><bold>Andaman Sea, Thailand.</bold> Holotype (ZMUC POL-2157) and two paratypes (ZMUC POL-2158), <named-content xmlns:xlink="http://www.w3.org/1999/xlink" content-type="dwc:verbatimCoordinates" xlink:type="simple">7°00'00"S, 99°15'00"E</named-content>, 45 m, 6-V-1996.
                        </p></tp:treatment-sec><tp:treatment-sec sec-type="Additional material"><title>Additional material.</title><p><bold>Andaman Sea, Thailand</bold>. 1 spec. (PMBC K1-0S), <named-content xmlns:xlink="http://www.w3.org/1999/xlink" content-type="dwc:verbatimCoordinates" xlink:type="simple">7°00'00"S, 99°16'00"E</named-content>, 41 m, 24-II-1998. <bold>South China Sea, Malaysia</bold>. 1 spec. (AM W 196244), Sarawak, 1982. One spec. (AM W l96245), Sarawak, Bintulu, 5.5 m, 1982.
                        </p></tp:treatment-sec><tp:treatment-sec sec-type="Description"><title>Description.</title><p>Holotype (ZMUC POL-2157) with pre-shield and shield regions rounded, much wider than anterior region which is elongate, narrow and bent inwards (<xref ref-type="fig" rid="F6">Fig. 6A, B</xref>). Body papillae few, evenly and widely spaced as filaments over most of surface on segments 1–7; fewer, shorter papillae on segments of shield region. Body up to 8.5 mm long, 5 mm wide, about 28 segments.
                        </p><p>Prostomium almost spherical, pale yellow. Peristomium oval, raised at position of mouth. Mouth small, covered by papillae, positioned between prostomium and anterior border of second segment.</p><p>First three chaetigers with 10 larger and up to five smaller flat, bronze, closely associated, falcate hooks per bundle, almost traversing each segment (<xref ref-type="fig" rid="F7">Fig. 7B, C</xref>); hooks with shaft milky, median or subdistal area dark, distal portion light gold. One pair of genital papillae protrude ventrally from intersegmental furrow between segments seven and eight. Pre-shield region with 7 segments, with 2–3 fine capillary chaetae protruding laterally from body wall on some segments.
                        </p><p><!--PageBreak-->Ventro-caudal shield ribs barely noticeable, concentric lines not visible; suture poorly defined, apparently extended throughout shield (<xref ref-type="fig" rid="F7">Fig. 7D</xref>). Anterior margins angular; anterior depression deep; anterior keels exposed, with median notch. Lateral margins curved, expanded medially, reduced posteriorly. Fan truncate with two lateral notches and a median, rounded projection, not extended beyond posterior corners, margin denticulated.
                        </p><p>Marginal chaetal fascicles include nine lateral ones, chaetae ovally arranged, and five posterior fascicles, chaetae in evenly spaced straight rows. Peg chaetae translucent, lighter in colour than other marginal chaetae, as long as, or longer than posterior fascicles chaetae. Peg chaetae emerge from under shield on a fleshy cone, with a wide base in cross section. Additional fine, short, capillary chaetae next to peg chaetae, medially to first fascicle of posterior shield chaetae.</p><p>Branchiae few, stout, tightly coiled (<xref ref-type="fig" rid="F7">Fig. 7E</xref>), protrude from two almost parallel plates.
                        </p><!--PageBreak--></tp:treatment-sec><tp:treatment-sec sec-type="Etymology"><title>Etymology.</title><p>The species name is derived from the Andaman Sea and the suffix indicates it lives in that region.</p></tp:treatment-sec><tp:treatment-sec sec-type="Type locality"><title>Type locality.</title><p>Andaman Sea, Thailand, 45 m.</p></tp:treatment-sec><tp:treatment-sec sec-type="Remarks"><title>Remarks.</title><p><italic><tp:taxon-name>Sternaspis andamanensis</tp:taxon-name></italic> sp. n. differs in several features from any other species. The arrangement and sparseness of papillae on the cuticle, a narrow anterior region, milky introvert hooks, long and translucent peg chaetae, hourglass-shaped shield, shield chaetae protruding from a translucent band of cuticle around the shield, and posterior chaetae along the shield in an almost continuous row, are all significant differences. The other species having a shield with a denticulate posterior margin is <italic><tp:taxon-name>Sternaspis africana</tp:taxon-name></italic> but besides the differences in body papillation which is evident in <italic><tp:taxon-name>Sternaspis africana</tp:taxon-name></italic> and missing in <italic><tp:taxon-name>Sternaspis andamanensis</tp:taxon-name></italic>, the general shape of the shield differs as well. In <italic><tp:taxon-name>Sternaspis andamanensis</tp:taxon-name></italic> the anterior margins are projected markedly beyond the anterior depression, and the fan is medially markedly projected and the lateral notches are deep, whereas in <italic><tp:taxon-name>Sternaspis africana</tp:taxon-name></italic> the anterior margins are not so projected beyond the anterior depression, and the fan is barely projected medially and there are no lateral notches.
                        </p></tp:treatment-sec><tp:treatment-sec sec-type="Distribution"><title>Distribution.</title><p>Known from two locations: Thailand in the Andaman Sea and Malaysia in the South China Sea, 5–45 m depth.</p><fig id="F7" position="float" orientation="portrait"><label>Figure 7.</label><caption><p><italic><tp:taxon-name>Sternaspis andamanensis</tp:taxon-name></italic> sp. n., holotype (ZMUC POL-2157) <bold>A</bold> Dorsal view <bold>B</bold> Ventral view, anterior region bent ventrally <bold>C</bold> Same, close-up of chaetigers 2–3 <bold>D</bold> Ventro-caudal shield <bold>E</bold> Lateral view. Bars: <bold>A</bold> 1.2 mm <bold>B</bold> 1 mm <bold>C</bold> 0.6 mm <bold>D</bold> 0.4 mm <bold>E</bold> 1.1 mm (Photos: Jørgen Olesen).</p></caption><graphic xmlns:xlink="http://www.w3.org/1999/xlink" xlink:href="ZooKeys-286-001-g007.jpg" position="float" orientation="portrait" xlink:type="simple"/></fig></tp:treatment-sec><tp:treatment-sec><!--Section generated to contain objects referenced in tp:taxon-treatment.--><fig id="F6" position="float" orientation="portrait"><label>Figure 6.</label><caption><p><italic><tp:taxon-name>Sternaspis africana</tp:taxon-name></italic> Augener, 1918 n. status, neotype (NHM 1930.10.8.2582-90) <bold>A</bold> Anterior end, ventral view <bold>B</bold> Posterior end, oblique lateral view <bold>C</bold> Posterior region, dorsal view <bold>D–F</bold> Ventro-caudal shields of three other specimens (IRFA-STE 001). Bars: <bold>A</bold> 2.2 mm <bold>B</bold> 1.7 mm <bold>C</bold> 2.1 mm <bold>D–E</bold> 0.7 mm <bold>F</bold> 0.9 mm.</p></caption><graphic xmlns:xlink="http://www.w3.org/1999/xlink" xlink:href="ZooKeys-286-001-g006.jpg" position="float" orientation="portrait" xlink:type="simple"/></fig></tp:treatment-sec></tp:taxon-treatment>
