# Supplementary material for: Revision of Sternaspis Otto, 1821 (Polychaeta, Sternaspidae)
Source: Zookeys. 2013 Apr 8;(286):1–74. doi: 10.3897/zookeys.286.4438 (PMC3677357; doi:10.3897/zookeys.286.4438)
Supplement: XML Treatment for Sternaspis fossor [file zookeys.286.4438-treatment8.xml]

<!DOCTYPE tp:taxon-treatment
  PUBLIC "-//TaxonX//DTD Taxonomic Treatment Publishing DTD v0 20100105//EN" "tax-treatment-NSO.dtd">
<tp:taxon-treatment xmlns:tp="http://www.plazi.org/taxpub"><tp:treatment-meta><mixed-citation publication-type="journal"><person-group><name><surname>Sendall</surname><given-names>Kelly</given-names></name><name><surname>Salazar-Vallejo</surname><given-names>Sergio I.</given-names></name></person-group><article-title>Revision of 
                    <bold><italic>Sternaspis</italic></bold> Otto, 1821 (Polychaeta, Sternaspidae)
                </article-title><source>Zookeys</source><day>8</day><month>4</month><year>2013</year><volume>2013</volume><issue>286</issue><fpage>1</fpage><lpage>74</lpage><pub-id pub-id-type="doi">10.3897/zookeys.286.4438</pub-id></mixed-citation></tp:treatment-meta><tp:nomenclature><tp:taxon-name>
                            <tp:taxon-name-part taxon-name-part-type="genus">Sternaspis</tp:taxon-name-part>
                            <tp:taxon-name-part taxon-name-part-type="species">fossor</tp:taxon-name-part>
                        <object-id xmlns:xlink="http://www.w3.org/1999/xlink" xlink:type="simple">http://species-id.net/wiki/Sternaspis_fossor</object-id>
								</tp:taxon-name><tp:taxon-authority>Stimpson, 1853, restricted</tp:taxon-authority><xref ref-type="fig" rid="F1">Figures 1B</xref><xref ref-type="fig" rid="F9">9</xref><tp:nomenclature-citation-list><tp:nomenclature-citation><tp:taxon-name>Sternaspis fossor</tp:taxon-name><comment> Stimpson, 1853: 29, fig. 19; <xref ref-type="bibr" rid="B140">Verrill 1873</xref>: 606, Pl. 14, fig. 74; <xref ref-type="bibr" rid="B145">Webster and Benedict 1884</xref>: 725, <xref ref-type="bibr" rid="B146">1887</xref>: 132; <xref ref-type="bibr" rid="B142">von Marenzeller 1890</xref>: 5–8, Pl. 1, fig. 4A–B; <xref ref-type="bibr" rid="B100">Moore 1909</xref>: 144; <xref ref-type="bibr" rid="B57">Hartman 1944</xref>: 82, Pl. 33, fig. 15; <xref ref-type="bibr" rid="B60">Hartman 1965</xref>: 192.</comment></tp:nomenclature-citation><tp:nomenclature-citation><tp:taxon-name>Sternaspis scutata</tp:taxon-name><comment>: <xref ref-type="bibr" rid="B110">Pettibone 1954</xref>: 309–310, fig. 35 a, b (<italic>partim</italic>, <italic>non</italic><xref ref-type="bibr" rid="B115">Ranzani 1817</xref>)</comment></tp:nomenclature-citation></tp:nomenclature-citation-list></tp:nomenclature><tp:treatment-sec sec-type="Type material"><title>Type material.</title><p><bold>Northwestern Atlantic Ocean, Canada</bold>. Neotype (USNM 15543), 88 km E Cape Sable, Nova Scotia, 153 m, mud, 6 Oct. 1909, O. Bryant, coll.
                        </p></tp:treatment-sec><tp:treatment-sec sec-type="Additional material"><title>Additional material.</title><p><bold>Canada, Brunswick</bold>. 1 spec. (HMCS 9953670), Bocabec Bay, <named-content xmlns:xlink="http://www.w3.org/1999/xlink" content-type="dwc:verbatimCoordinates" xlink:type="simple">45°10'N, 67°02'W</named-content>, 22 m, 20-XII-1976. 1 spec. (HMCS 9953671), L’Etang Estuary, <named-content xmlns:xlink="http://www.w3.org/1999/xlink" content-type="dwc:verbatimCoordinates" xlink:type="simple">45°04'30"N, 66°47'39"W</named-content>, 20-VIII-1975. 37 spec. (HMCS 9953672), Letite Passage, <named-content xmlns:xlink="http://www.w3.org/1999/xlink" content-type="dwc:verbatimCoordinates" xlink:type="simple">45°03'N, 66°55'W</named-content>, 73 m (in codfish stomach), 7-V-1976. 5 spec. (HMCS 9953673), Passamaquoddy Bay, Loring Cove, <named-content xmlns:xlink="http://www.w3.org/1999/xlink" content-type="dwc:verbatimCoordinates" xlink:type="simple">45°06'N, 66°59'W</named-content>, 27–34 m, 22-V-1973. 12 spec. (HMCS 9953676), Bocabec Bay, <named-content xmlns:xlink="http://www.w3.org/1999/xlink" content-type="dwc:verbatimCoordinates" xlink:type="simple">45°10'N, 67°02'W</named-content>, 3-III-1977. 1 spec. (HMCS 9953677), Passamaquoddy Bay (Wolves-Lepreau), 1966. 4 spec. (USNM 7872), East of Grand Manan, 108 m, mud, 1872. <bold>U.S.A.</bold> Three spec. (ANSP 1247), off Newport, Rhode Island.
                        </p></tp:treatment-sec><tp:treatment-sec sec-type="Description"><title>Description.</title><p>Neotype (USNM 15543) complete, most body papillae eroded but transverse rows still noticeable; introvert exposed (<xref ref-type="fig" rid="F9">Fig. 9C</xref>); 9.7 mm long, 3.5 mm wide, 31 segments. Body colour in alcohol often tan to light brown, sometimes ashen or cinereous (<xref ref-type="fig" rid="F9">Fig. 9A, C</xref>). Cuticular papillae evenly distributed over most of the body especially posteriorly, starting at segment 8. Single transverse dorsal rows of clusters of papillae per segment, especially towards posterior end. First seven segments usually much cleaner and translucent, especially in smaller individuals. Body up to 15 mm long, 8 mm wide, about 31 segments.
                        </p><p><!--PageBreak-->Prostomium hemispherical, opalescent, without eyespots, minutely granular in appearance. Peristomium rounded, without papillae, slightly raised near mouth. Mouth slightly oval, completely covered by papillae, extends from prostomium almost to edge of segment 2.</p><p>First three chaetigers with 6–12 bronze, widely separated, slightly falcate hooks per ramus, with subdistal dark areas, transparent in juveniles, opaque in larger specimens (<xref ref-type="fig" rid="F9">Fig. 9C</xref>). Genital papillae protrude ventrally from intersegmental groove between segments 7 and 8. Pre-shield region with 7 segments, with small, short fascicles of fine capillary chaetae protruding laterally from body wall in some small specimens.
                        </p><p>Ventro-caudal shield ribbed; juveniles with few concentric lines darker than the background shield colour, often covered by sediment (<xref ref-type="fig" rid="F9">Fig. 9B</xref>), concentric bands better defined in larger specimens (<xref ref-type="fig" rid="F9">Fig. 9D</xref>); suture extended throughout shield. Anterior margins rounded; anterior depression deep; anterior keels not exposed. Lateral margins straight in smaller specimens, curved in larger specimens, expanding posteriorly. Fan slightly projected beyond posterior corners, smooth in juveniles, crenulated in larger specimens, with a median shallow notch (<xref ref-type="fig" rid="F1">Figs 1B</xref>, 9B).
                        </p><p><!--PageBreak-->Marginal chaetal fascicles include 10 lateral ones, chaetae in an oval arrangement, and 6–7 posterior fascicles, chaetae arranged in an approximately ventro-dorsal line. Lateral chaetae light bronze proximally along the shafts, grading to almost clear at the distal ends. Peg chaetae short, often obscured by adhered sediment or filamentous papillae among bases of chaetae. Additional short delicate capillary chaetae between peg chaetae and first posterior fascicle of shield chaetae.</p><p>Branchiae stout, coiled, protruding from two oval, obliquely set plates, one on either side of anus. Many long filamentous interbranchial papillae with sediment particles attached.</p></tp:treatment-sec><tp:treatment-sec sec-type="Variation"><title>Variation.</title><p>The ventro-caudal shield is covered with sediment which is adhered to thin papillae in smaller specimens. Larger specimens have sediment particles less firmly adhered and can be brushed off. The pigmentation pattern is banded with concentric lines well-defined but ribs barely prominent; the fan is slightly projected and markedly cleft (<xref ref-type="fig" rid="F9">Fig. 9E–F, G</xref>), and the posterior margin is smooth in smaller specimens becoming slightly crenulated in larger specimens.
                        </p></tp:treatment-sec><tp:treatment-sec sec-type="Remarks"><title>Remarks.</title><p>The taxonomic status of <italic><tp:taxon-name>Sternaspis fossor</tp:taxon-name></italic> Stimpson, 1853 requires clarification because it has been regarded as a widely distributed species, or has been taken either as a senior synonym of the Northwestern Pacific species, <italic><tp:taxon-name>Sternaspis affinis</tp:taxon-name></italic> Stimpson, 1864, or as junior synonym for the Mediterranean species, <italic><tp:taxon-name>Sternaspis scutata</tp:taxon-name></italic> (Ranzani, 1817). In order to clarify this situation, a neotype has been proposed together with the above description and illustrations (<xref ref-type="bibr" rid="B78">ICZN 1999</xref>, Art. 75.3.1–75.3.3). As for <italic><tp:taxon-name>Sternaspis affinis</tp:taxon-name></italic> (see above), Stimpson’s original material was destroyed during the great Chicago fire in 1871. Despite the fact that the original description was brief, <italic><tp:taxon-name>Sternaspis fossor</tp:taxon-name></italic> is apparently the only species living in the type locality region, and we are confident that the neotype corresponds to the species (<xref ref-type="bibr" rid="B78">ICZN 1999</xref>, Art. 75.3.5). The above proposed neotype was collected nearby the type locality, Grand Manan Channel (<xref ref-type="bibr" rid="B78">ICZN 1999</xref>, Art. 75.3.6), although there were no details about depth or sediment type. The neotype has been deposited in National Museum of Natural History (<xref ref-type="bibr" rid="B78">ICZN 1999</xref>, Art. 75.3.7).
                        </p><p><italic><tp:taxon-name>Sternaspis fossor</tp:taxon-name></italic> resembles <italic><tp:taxon-name>Sternaspis affinis</tp:taxon-name></italic>, <italic><tp:taxon-name>Sternaspis islandica</tp:taxon-name></italic> and <italic><tp:taxon-name>Sternaspis maior</tp:taxon-name></italic> because their shields are provided with rounded anterior margins, the lateral margins are slightly rounded, and the posterior margins are slightly expanded beyond the posterolateral corners. However, <italic><tp:taxon-name>Sternaspis islandica</tp:taxon-name></italic> differs by having a very shallow anterior depression, whereas the two other species have a deeper anterior depression. The three other species differ especially in the ornamentation of the shield surface because in <italic><tp:taxon-name>Sternaspis fossor</tp:taxon-name></italic> the radiating ribs and posterolateral corners are poorly developed, barely visible, whereas in <italic><tp:taxon-name>Sternaspis affinis</tp:taxon-name></italic> and <italic><tp:taxon-name>Sternaspis maior</tp:taxon-name></italic> they are often distinct.
                        </p></tp:treatment-sec><tp:treatment-sec sec-type="Distribution"><title>Distribution.</title><p>Northwestern Atlantic Ocean, from Canada to the northeastern United States coast, in 20–153 m. Other records (<xref ref-type="bibr" rid="B2">Augener 1906</xref>: 191, Wesenberg-Lund 1962: 142) need confirmation. The distribution of the true <italic><tp:taxon-name>Sternaspis fossor</tp:taxon-name></italic> is probably much less extensive than previously thought, and may be confined to the east coast of Canada and northeastern coast of the United States.
                        </p><fig id="F9" position="float" orientation="portrait"><label>Figure 9.</label><caption><p><italic><tp:taxon-name>Sternaspis fossor</tp:taxon-name></italic> Stimpson, 1853 <bold>A</bold> Juvenile (HMCS 9953670), anterior end exposed, ventral view <bold>B</bold> Another specimen (HMCS 9953671), ventro-caudal shield, frontal view <bold>C</bold> Neotype (USNM 15543), anterior end exposed, ventral view <bold>D</bold> Same, ventro-caudal shield, frontal view <bold>E–F</bold> Ventro-caudal shields of three other specimens (USNM 7872). Bars: <bold>A</bold>, <bold>F</bold> 1 mm <bold>B</bold> 0.6 mm <bold>C</bold>, <bold>E</bold> 0.8 mm <bold>D</bold> 0.7 mm <bold>G</bold> 1.2 mm.</p></caption><graphic xmlns:xlink="http://www.w3.org/1999/xlink" xlink:href="ZooKeys-286-001-g009.jpg" position="float" orientation="portrait" xlink:type="simple"/></fig><!--PageBreak--></tp:treatment-sec><tp:treatment-sec><!--Section generated to contain objects referenced in tp:taxon-treatment.--><fig id="F1" position="float" orientation="portrait"><label>Figure 1.</label><caption><p><bold>A</bold> <italic><tp:taxon-name>Sternaspis</tp:taxon-name></italic> sp. ventral view with some morphological features <bold>B</bold> Ventro-caudal shields of some <italic><tp:taxon-name>Sternaspis</tp:taxon-name></italic> species <bold>C</bold> Shield parts as herein proposed to distinguish different species (AD: anterior depression, FPP: fan posterior projection) (<bold>A</bold> modif. after <xref ref-type="bibr" rid="B138">Uschakov 1955</xref>, reproduced with permission; <bold>B–C</bold> modified after <xref ref-type="bibr" rid="B142">von Marenzeller 1890</xref>).</p></caption><graphic xmlns:xlink="http://www.w3.org/1999/xlink" xlink:href="ZooKeys-286-001-g001.jpg" position="float" orientation="portrait" xlink:type="simple"/></fig></tp:treatment-sec><ref-list><ref id="B138"><mixed-citation xmlns:xlink="http://www.w3.org/1999/xlink" xlink:type="simple"><person-group><name name-style="western"><surname>Uschakov</surname><given-names>PV</given-names></name></person-group> (<year>1955</year>)<source> Polychaeta of the Far Eastern Seas of the USSR. Israel Program for Scientific Translations, Jerusalem (transl. 1965), 26 + 419.</source></mixed-citation></ref><ref id="B142"><mixed-citation xmlns:xlink="http://www.w3.org/1999/xlink" xlink:type="simple"><person-group><name name-style="western"><surname>von Marenzeller</surname><given-names>E</given-names></name></person-group> (<year>1890</year>)<article-title> Annulaten des Beringmeeres.</article-title><source>Annalen des Kaiserliche Naturhistorische Hofmusem, Wien </source><volume>5</volume>: <fpage>1</fpage>-<lpage>18</lpage>.</mixed-citation></ref><ref id="B140"><mixed-citation xmlns:xlink="http://www.w3.org/1999/xlink" xlink:type="simple"><person-group><name name-style="western"><surname>Verrill</surname><given-names>AE</given-names></name></person-group> (<year>1873</year>)<source> Report upon the invertebrate animals of Vineyard Sound and the adjacent waters, with and account of the physical characters of the region. Report of the United States Commisioner for Fisheries, Washington1871–1872, 295–778. [reprinted in 1874 by the Government Printing Office, Washington, 478 pp.]</source></mixed-citation></ref><ref id="B145"><mixed-citation xmlns:xlink="http://www.w3.org/1999/xlink" xlink:type="simple"><person-group><name name-style="western"><surname>Webster</surname><given-names>HE</given-names></name><name name-style="western"><surname>Benedict</surname><given-names>JE</given-names></name></person-group> (<year>1884</year>)<source> The Annelida Chaetopoda from Provincetown and Wellfleet, Mass. Annual Report of the United States Commisioner of Fish and Fisheries 1881(9): 699–744.</source></mixed-citation></ref><ref id="B146"><mixed-citation xmlns:xlink="http://www.w3.org/1999/xlink" xlink:type="simple"><person-group><name name-style="western"><surname>Webster</surname><given-names>HE</given-names></name><name name-style="western"><surname>Benedict</surname><given-names>JE</given-names></name></person-group> (<year>1887</year>)<source> The Annelida Chaetopoda from Eastport, Maine. Annual Report of the Commissioner of Fish and Fisheries 1885, 707–758.</source></mixed-citation></ref><ref id="B100"><mixed-citation xmlns:xlink="http://www.w3.org/1999/xlink" xlink:type="simple"><person-group><name name-style="western"><surname>Moore</surname><given-names>JP</given-names></name></person-group> (<year>1909</year>)<article-title> The polychaetous annelids dredged in 1908 by Mr. Owen Bryant off the coast of Labrador, Newfoundland, and Nova Scotia.</article-title><source>Proceedings of the United States National Museum </source><volume>37</volume>: <fpage>133</fpage>-<lpage>146</lpage>. doi: <ext-link ext-link-type="uri" xlink:href="http://dx.doi.org/10.5479/si.00963801.1703.133" xlink:type="simple">10.5479/si.00963801.1703.133</ext-link></mixed-citation></ref><ref id="B57"><mixed-citation xmlns:xlink="http://www.w3.org/1999/xlink" xlink:type="simple"><person-group><name name-style="western"><surname>Hartman</surname><given-names>O</given-names></name></person-group> (<year>1944</year>)<source> New England Annelida, 2. Including the unpublished plates by Verrill with reconstructed captions. Bulletin of the American Museum of Natural History 82: 327–344.</source></mixed-citation></ref><ref id="B60"><mixed-citation xmlns:xlink="http://www.w3.org/1999/xlink" xlink:type="simple"><person-group><name name-style="western"><surname>Hartman</surname><given-names>O</given-names></name></person-group> (<year>1965</year>)<article-title> Deep-water benthic polychaetous annelids off New England to Bermuda and other North Atlantic areas.</article-title><source>Allan Hancock Occasional Papers </source><volume>28</volume>: <fpage>1</fpage>-<lpage>378</lpage>.</mixed-citation></ref><ref id="B110"><mixed-citation xmlns:xlink="http://www.w3.org/1999/xlink" xlink:type="simple"><person-group><name name-style="western"><surname>Pettibone</surname><given-names>MH</given-names></name></person-group> (<year>1954</year>)<article-title> Marine polychaete worms from Point Barrow, Alaska, with additional records from the Atlantic and North Pacific.</article-title><source>Proceedings of the United States National Museum </source><volume>103</volume>: <fpage>203</fpage>-<lpage>356</lpage>. doi: <ext-link ext-link-type="uri" xlink:href="http://dx.doi.org/10.5479/si.00963801.103-3324.203" xlink:type="simple">10.5479/si.00963801.103-3324.203</ext-link></mixed-citation></ref><ref id="B115"><mixed-citation xmlns:xlink="http://www.w3.org/1999/xlink" xlink:type="simple"><person-group><name name-style="western"><surname>Ranzani</surname><given-names>C</given-names></name></person-group> (<year>1817</year>)<source> Descrizione di una nuova specie del genere Thalassema. Opuscoli scientifica 2, 112, Oken’s Isis 12–13(183): 1457–1461. [transl. German with additional comments in 1817]</source></mixed-citation></ref><ref id="B78"><mixed-citation xmlns:xlink="http://www.w3.org/1999/xlink" xlink:type="simple"><person-group><name name-style="western"><surname>ICZN</surname><given-names>(International Commission on Zoological Nomenclature)</given-names></name></person-group> (<year>1999</year>)<source> International Code of Zoological Nomenclature, 4th ed. International Trust for Zoological Nomenclature (The Natural History Museum), London, 306 pp. [<ext-link ext-link-type="uri" xlink:href="http://www.iczn.org/iczn/index.jsp" xlink:type="simple">http://www.iczn.org/iczn/index.jsp</ext-link>]</source></mixed-citation></ref><ref id="B2"><mixed-citation xmlns:xlink="http://www.w3.org/1999/xlink" xlink:type="simple"><person-group><name name-style="western"><surname>Augener</surname><given-names>H</given-names></name></person-group> (<year>1906</year>)<article-title> Reports on the results of dredging under the supervision of Alexander Agassiz, in the Gulf of Mexico and the Caribbean Sea, and on the east coast of the United States, 1877 to 1880, by the U.S. Coast Survey Steamer “Blake”, Lieut. Commander C.D. Sigsbee, U.S.N., and Commander J.R. Bartlett, U.S.N., commanding. 4. Westindischen Polychaeten.</article-title><source>Bulletin of the Museum of Comparative Zoology, Harvard </source><volume>43</volume> (<issue>4</issue>): <fpage>91</fpage>-<lpage>96</lpage>.</mixed-citation></ref></ref-list></tp:taxon-treatment>
