# Supplementary material for: Revision of Sternaspis Otto, 1821 (Polychaeta, Sternaspidae)
Source: Zookeys. 2013 Apr 8;(286):1–74. doi: 10.3897/zookeys.286.4438 (PMC3677357; doi:10.3897/zookeys.286.4438)
Supplement: XML Treatment for Sternaspis islandica [file zookeys.286.4438-treatment9.xml]

<!DOCTYPE tp:taxon-treatment
  PUBLIC "-//TaxonX//DTD Taxonomic Treatment Publishing DTD v0 20100105//EN" "tax-treatment-NSO.dtd">
<tp:taxon-treatment xmlns:tp="http://www.plazi.org/taxpub"><tp:treatment-meta><mixed-citation publication-type="journal"><person-group><name><surname>Sendall</surname><given-names>Kelly</given-names></name><name><surname>Salazar-Vallejo</surname><given-names>Sergio I.</given-names></name></person-group><article-title>Revision of 
                    <bold><italic>Sternaspis</italic></bold> Otto, 1821 (Polychaeta, Sternaspidae)
                </article-title><source>Zookeys</source><day>8</day><month>4</month><year>2013</year><volume>2013</volume><issue>286</issue><fpage>1</fpage><lpage>74</lpage><pub-id pub-id-type="doi">10.3897/zookeys.286.4438</pub-id></mixed-citation></tp:treatment-meta><tp:nomenclature><tp:taxon-name>
                            <tp:taxon-name-part taxon-name-part-type="genus">Sternaspis</tp:taxon-name-part>
                            <tp:taxon-name-part taxon-name-part-type="species">islandica</tp:taxon-name-part>
                        <object-id xmlns:xlink="http://www.w3.org/1999/xlink" xlink:type="simple">http://species-id.net/wiki/Sternaspis_islandica</object-id>
								</tp:taxon-name><tp:taxon-authority>Malmgren, 1867</tp:taxon-authority><xref ref-type="fig" rid="F10">Figure 10</xref><tp:nomenclature-citation-list><tp:nomenclature-citation><tp:taxon-name>Sternaspis islandica</tp:taxon-name><comment> Malmgren, 1867: 196–197, Pl. 14, fig. 85A–D1.</comment></tp:nomenclature-citation></tp:nomenclature-citation-list></tp:nomenclature><tp:treatment-sec sec-type="Type material"><title>Type material</title><p><bold>Iceland</bold>. Eight syntypes (SMNH 5135), Berufjord, <named-content xmlns:xlink="http://www.w3.org/1999/xlink" content-type="dwc:verbatimCoordinates" xlink:type="simple">64°48'N, 14°30'W</named-content>, 27–55 m, 1857.
                    </p></tp:treatment-sec><tp:treatment-sec sec-type="Additional material"><title>Additional material</title><p><bold>Iceland</bold>. 1 spec. (ZMUC “Ingolf 129”), N off Flateyri, <named-content xmlns:xlink="http://www.w3.org/1999/xlink" content-type="dwc:verbatimCoordinates" xlink:type="simple">66°35'N, 23°47'W</named-content>, 220 m, 3-VIII-1896. 4 spec. (ZMUC Dana 6131), near Keflavik, <named-content xmlns:xlink="http://www.w3.org/1999/xlink" content-type="dwc:verbatimCoordinates" xlink:type="simple">64°02'N, 22°31'W</named-content>, 33 m, 22-VII-1939. 9 spec. (ZMUC 51), Faxelfjord, 3m, 17-VIII-1901. 31 spec. (ZMUC), Faxelfjord, Hammisvork. Seven spec. (ZMUC), Faxefj., 2 km N off Keflark, 6 m, 7-VIII-1901. 1 spec. (ZMUC), Faxefjord, 7-9 m, 7-VII-1899. 50 spec. (IMNH 2526), NW off Flateyri, <named-content xmlns:xlink="http://www.w3.org/1999/xlink" content-type="dwc:verbatimCoordinates" xlink:type="simple">66°36'20"N, 23°58'37"W</named-content>, 226 m, 13-VII-1993. 9 spec. (IMNH 2568), N off Flateyri, <named-content xmlns:xlink="http://www.w3.org/1999/xlink" content-type="dwc:verbatimCoordinates" xlink:type="simple">66°55'18"N, 23°30'58"W</named-content>, 196 m, 15-VII-1993. 5 spec. (IMNH 2994), SE off Hofn, <named-content xmlns:xlink="http://www.w3.org/1999/xlink" content-type="dwc:verbatimCoordinates" xlink:type="simple">63°45'36"N, 14°50'36"W</named-content>, 216 m, 5-VII-1997. 2 spec. (IMNH 3062), E off Hofn, <named-content xmlns:xlink="http://www.w3.org/1999/xlink" content-type="dwc:verbatimCoordinates" xlink:type="simple">63°59'32"N, 14°08'49"W</named-content>, 218 m, 10-VII-1997. 9 spec. (MNHN 451), off Northern Iceland, R.V. Pour-quoi pas?, Stat. 24 (<named-content xmlns:xlink="http://www.w3.org/1999/xlink" content-type="dwc:verbatimCoordinates" xlink:type="simple">66°37'N, 23°50'W</named-content>), 160 m, 25 Jul. 1912<bold>. Denmark, Faroe Islands</bold>. 3 spec. (ZMUC), Aknoeyr, 4 m, 8-IX-1901.
                    </p></tp:treatment-sec><tp:treatment-sec sec-type="Description"><title>Description</title><p>(Based on best syntype). Body with first six segments smooth, pale, without cuticular papillae (<xref ref-type="fig" rid="F10">Fig. 10A</xref>). Segments seven and eight with many small cuticular papillae, decreasing in density ventrally on remaining posterior segments, more numerous on the dorsal surface opposite the shield. Single rows of clusters of longer filamentous cuticular papillae present especially dorsally near ventro-caudal shield (<xref ref-type="fig" rid="F10">Fig. 10D</xref>). Body 10 mm long, 5.5 mm wide, 30 segments.
                        </p><p>Prostomium hemispherical, opalescent, finely granular. Peristomium round, flattened at mouth, without papillae. Mouth oval, covered by papillae, extends from edge of prostomium to the anterior border of segment 2 (<xref ref-type="fig" rid="F10">Fig. 10B</xref>).
                        </p><p>First three chaetigers with six to 12–14 bronze, slightly falcate introvert hooks, each with subdistal dark areas. Genital papillae protrude ventrally from intersegmental groove between segments 7 and 8. Pre-shield region with 7 segmentswithout chaetae.</p><p>Ventro-caudal shield rust red, with fine oblique ribs, and regularly spaced concentric lines; suture extended throughout shield (<xref ref-type="fig" rid="F10">Fig. 10C</xref>); dried out syntypes with a darker, blackish shield (<xref ref-type="fig" rid="F10">Fig. 10E</xref>). Anterior margins rounded; anterior depression deep; anterior keels not exposed. Lateral margins expanded posteriorly. Fan truncate, margin smooth, slightly sigmoid, with two shallow lateral, and median deeper notches.
                        </p><p>Marginal chaetal fascicles include 10 lateral ones, ovally arranged, and six posterior fascicles, also in oval arrangement. Chaetae of fascicles nine and ten are about 1.5 x the length of the remaining lateral fascicles. Peg chaetae short, broad, oval in cross section at the base. Additional delicate capillary chaetae between peg chaetae and first posterior fascicle of shield chaetae.</p><p>Branchiae coiled filaments, emerge from two branchial plates, oriented close to parallel. Few long filamentous interbranchial papillae among branchiae.</p><!--PageBreak--></tp:treatment-sec><tp:treatment-sec sec-type="Variation"><title>Variation.</title><p>Most syntypes with dark brown body walls, probably after some dehydratation and variably damaged; one broken into two parts, others with shield completely detached or one plate dislodged. Other specimens (MNHN 451) show that shields become progressively darker and that their ribs are progressively better defined as body grows; at the same time, the fan can be slightly to markedly projected beyond the level of the posterolateral corners.</p></tp:treatment-sec><tp:treatment-sec sec-type="Remarks"><title>Remarks.</title><p><italic><tp:taxon-name>Sternaspis islandica</tp:taxon-name></italic> Malmgren, 1867 does not appear in the literature except in some faunal accounts where the name was considered a junior synonym of <italic><tp:taxon-name>Sternaspis scutata</tp:taxon-name></italic>, such as <xref ref-type="bibr" rid="B40">Fauvel (1927)</xref>, <xref ref-type="bibr" rid="B149">Wesenberg-Lund (1950</xref>, <xref ref-type="bibr" rid="B151">1951</xref>), and Ushakov (1955).
                        </p><p><italic><tp:taxon-name>Sternaspis islandica</tp:taxon-name></italic> and <italic><tp:taxon-name>Sternaspis rietschi</tp:taxon-name></italic> Caullery, 1944 are very similar because their ventro-caudal shields have shallow anterior depressions, and their concentric lines are more visible than the radial ribs. However, these two species differ because in <italic><tp:taxon-name>Sternaspis islandica</tp:taxon-name></italic> the posterior shield corners are projected, whereas in <italic><tp:taxon-name>Sternaspis rietschi</tp:taxon-name></italic> they are not prominent at all. A lectotype was not selected because of the general condition of the type materials.
                        </p></tp:treatment-sec><tp:treatment-sec sec-type="Distribution"><title>Distribution.</title><p>Apparently restricted to the Norwegian Sea and Northeast Atlantic Ocean around Iceland and the Faroe Islands, 7–226 m depth.</p><fig id="F10" position="float" orientation="portrait"><label>Figure 10.</label><caption><p><italic><tp:taxon-name>Sternaspis islandica</tp:taxon-name></italic> Malmgren, 1867, syntypes (SMNH 5135) <bold>A</bold> Complete syntype, ventral view <bold>B</bold> Same, anterior end, frontal view <bold>C</bold> Same, ventro-caudal shield <bold>D</bold> Same, posterior region, dorsal view <bold>E</bold> Non-type specimen (ZMUC), with darker, blackish shield <bold>F–H</bold> Ventro-caudal shield of other non-type specimens (MNHN). Bars: <bold>A</bold> 1.2 mm <bold>B</bold> 1.4 mm <bold>C, D</bold> 1.3 mm <bold>F</bold> 0.7 mm <bold>G–H</bold> 1 mm.</p></caption><graphic xmlns:xlink="http://www.w3.org/1999/xlink" xlink:href="ZooKeys-286-001-g010.jpg" position="float" orientation="portrait" xlink:type="simple"/></fig><!--PageBreak--></tp:treatment-sec><ref-list><ref id="B40"><mixed-citation xmlns:xlink="http://www.w3.org/1999/xlink" xlink:type="simple"><person-group><name name-style="western"><surname>Fauvel</surname><given-names>P</given-names></name></person-group> (<year>1927</year>)<article-title> Polychètes sédentaires et addenda aus errantes, archiannelides, myzostomaires.</article-title><source>Faune de France </source><volume>16</volume>: <fpage>1</fpage>-<lpage>494</lpage>.</mixed-citation></ref><ref id="B149"><mixed-citation xmlns:xlink="http://www.w3.org/1999/xlink" xlink:type="simple"><person-group><name name-style="western"><surname>Wesenberg-Lund</surname><given-names>E</given-names></name></person-group> (<year>1950a</year>)<article-title> Polychaeta.</article-title><source>Danish Ingolf-Expedition </source><volume>4</volume> (<issue>14</issue>): <fpage>1</fpage>-<lpage>92</lpage>.</mixed-citation></ref><ref id="B151"><mixed-citation xmlns:xlink="http://www.w3.org/1999/xlink" xlink:type="simple"><person-group><name name-style="western"><surname>Wesenberg-Lund</surname><given-names>E</given-names></name></person-group> (<year>1951</year>)<article-title> Polychaeta.</article-title><source>The Zoology of Iceland </source><volume>2</volume> (<issue>19</issue>): <fpage>1</fpage>-<lpage>182</lpage>.</mixed-citation></ref></ref-list></tp:taxon-treatment>
