# Supplementary material for: Revision of Sternaspis Otto, 1821 (Polychaeta, Sternaspidae)
Source: Zookeys. 2013 Apr 8;(286):1–74. doi: 10.3897/zookeys.286.4438 (PMC3677357; doi:10.3897/zookeys.286.4438)
Supplement: XML Treatment for Sternaspis thorsoni [file zookeys.286.4438-treatment15.xml]

<!DOCTYPE tp:taxon-treatment
  PUBLIC "-//TaxonX//DTD Taxonomic Treatment Publishing DTD v0 20100105//EN" "tax-treatment-NSO.dtd">
<tp:taxon-treatment xmlns:tp="http://www.plazi.org/taxpub"><tp:treatment-meta><mixed-citation publication-type="journal"><person-group><name><surname>Sendall</surname><given-names>Kelly</given-names></name><name><surname>Salazar-Vallejo</surname><given-names>Sergio I.</given-names></name></person-group><article-title>Revision of 
                    <bold><italic>Sternaspis</italic></bold> Otto, 1821 (Polychaeta, Sternaspidae)
                </article-title><source>Zookeys</source><day>8</day><month>4</month><year>2013</year><volume>2013</volume><issue>286</issue><fpage>1</fpage><lpage>74</lpage><pub-id pub-id-type="doi">10.3897/zookeys.286.4438</pub-id></mixed-citation></tp:treatment-meta><tp:nomenclature><tp:taxon-name>
                            <tp:taxon-name-part taxon-name-part-type="genus">Sternaspis</tp:taxon-name-part>
                            <tp:taxon-name-part taxon-name-part-type="species">thorsoni</tp:taxon-name-part>
                        <object-id xmlns:xlink="http://www.w3.org/1999/xlink" xlink:type="simple">urn:lsid:zoobank.org:act:F1AB89B5-56F7-47F5-B3C2-D9F396CCAD39</object-id>
								<object-id xmlns:xlink="http://www.w3.org/1999/xlink" xlink:type="simple">http://species-id.net/wiki/Sternaspis_thorsoni</object-id>
								</tp:taxon-name><tp:taxon-status xmlns:xlink="http://www.w3.org/1999/xlink" xlink:type="simple">sp. n.</tp:taxon-status><xref ref-type="fig" rid="F15">Figure 15</xref><tp:nomenclature-citation-list><tp:nomenclature-citation><tp:taxon-name>Sternaspis scutata</tp:taxon-name><comment>: <xref ref-type="bibr" rid="B148">Wesenberg-Lund 1949</xref>: 345–346 (<italic>non</italic><xref ref-type="bibr" rid="B115">Ranzani 1817</xref>), <xref ref-type="bibr" rid="B41">Fauvel 1932</xref>: 213 (<italic>non</italic><xref ref-type="bibr" rid="B115">Ranzani 1817</xref>, <italic>partim</italic>).</comment></tp:nomenclature-citation></tp:nomenclature-citation-list></tp:nomenclature><tp:treatment-sec sec-type="Type material"><title>Type material.</title><p><bold>Arabian (Iranian or Persian) Gulf.</bold> Holotype (ZMUC 2221), 55.6 km NNW of buoy near Jask, Iran, Sta. 76 (<named-content xmlns:xlink="http://www.w3.org/1999/xlink" content-type="dwc:verbatimCoordinates" xlink:type="simple">25°45'N, 57°12'E</named-content>), 110 m, loose, brown clay, 21-IV-1937, G. Thorson, coll. 6 paratypes: 1 (ZMUC 2222), juvenile, 4 km S Bushire outer Light-buoy, Sta. 28 (no coord.), 7 m, 18-III-1937, G. Thorson, coll. 1 (ZMUC 2223), juvenile, Henjom Island, Strait of Hormuz, Sta. 59 (<named-content xmlns:xlink="http://www.w3.org/1999/xlink" content-type="dwc:verbatimCoordinates" xlink:type="simple">26°36'N, 55°42'E</named-content>), 31 m, 10-IV-1937, G. Thorson, coll. 1 (ZMUC 2224), adult, Patrick Steward Bank, Sta. 71B (<named-content xmlns:xlink="http://www.w3.org/1999/xlink" content-type="dwc:verbatimCoordinates" xlink:type="simple">26°41'N, 56°16'E</named-content>), 69 m, gray mud, 19-IV-1937, G. Thorson, coll. 3 spec. (ZMUC 2225), juveniles, 17 km SSE off mountain Kuh-i-Namak Sar range, Sta. 114 (<named-content xmlns:xlink="http://www.w3.org/1999/xlink" content-type="dwc:verbatimCoordinates" xlink:type="simple">27°00'30N, 56°03'E</named-content>), 13 m, sand with little clay, 4-IV-1938, G. Thorson, coll.
                        </p><p><bold>Additional material. Arabian (Iranian or Persian) Gulf</bold>. 1 spec. (ZMUC), juvenile, 3 km SSW off Kharg, Sta. 8 (<named-content xmlns:xlink="http://www.w3.org/1999/xlink" content-type="dwc:verbatimCoordinates" xlink:type="simple">29°14'N, 50°19'E</named-content>), 40 m, soft, grey clay, 5-III-1937, G. Thorson, coll. 8 spec. (ZMUC), juveniles, partly dehydrated, 5.5 km SE Bushire outer Light-buoy, Sta. 28 (no coord.), 7 m, grey-brown clay, 18-III-1937, G. Thorson, coll. <!--PageBreak-->3 spec. (ZMUC), juveniles, off road to Bender Abbas, Sta. 64B (no coord.), 3 m, soft clay, 16-IV-1937, G. Thorson, coll. 3 spec. (ZMUC), juveniles, off road to Bender Abbas, Sta. 64Bx, 3 m, soft clay, 16-IV-1937. 2 spec. (ZMUC), 11 km ENE from Quishim Light-buoy, Sta. 65 (<named-content xmlns:xlink="http://www.w3.org/1999/xlink" content-type="dwc:verbatimCoordinates" xlink:type="simple">27°01'N, 56°00'E</named-content>), 18 m, dark sand with clay, 16-IV-1937, G. Thorson, coll. Andaman Sea. 5 spec. (MNHN 454), Andaman Islands, no further data.
                        </p></tp:treatment-sec><tp:treatment-sec sec-type="Description"><title>Description.</title><p>Holotype with body whitish or grayish (<xref ref-type="fig" rid="F15">Fig. 15A</xref>), introvert slightly darker, integument granulose; abdomen smooth. Papillae minute, abundant, short and longer, filiform, uniformly distributed especially on abdomen. Body 14 mm long, 5 mm wide, with about 30 segments.
                        </p><p><!--PageBreak-->Prostomium small, without eyespots. Peristomium rounded, depressed below mouth, without papillae (<xref ref-type="fig" rid="F15">Fig. 15B</xref>). Mouth circular, completely covered with minute papillae, continued ventrally forming an arc.
                        </p><p>First three chaetigers with 16–20 hooks, thin, pale with a subdistal barely darker band (<xref ref-type="fig" rid="F15">Fig. 15B</xref>). Genital papillae protrude ventrally from intersegmental groove between segments 7 and 8. Pre-shield region with 7 segments, without fascicles of fine capillary chaetae.
                        </p><p>Ventro-caudal shield previously sliced along posterior right corner, with radiating oblique ribs and concentric lines; suture restricted to anterior region (<xref ref-type="fig" rid="F15">Fig. 15A, C</xref>). Anterior margins angular; anterior depression deep; anterior keels visible, but not exposed. Lateral margins slightly expanding posteriorly. Fan truncate, not extending beyond posterior corners, crenulated, not projected outwardly; median notch shallow or indistinct.
                        </p><p>Marginal chaetal fascicles include 10 lateral ones, chaetae ovally arranged, and seven posterior fascicles, chaetae in a slightly curved arrangement. First two lateral fascicles emerge from ventral edge of shield. Lateral fascicle with long hirsute chaetae. Peg chaetae in posterior corner region.</p><p>Branchiae mostly removed, spirally arranged.</p></tp:treatment-sec><tp:treatment-sec sec-type="Type locality"><title>Type locality.</title><p>Off Jask, Iran.</p></tp:treatment-sec><tp:treatment-sec sec-type="Variation"><title>Variation.</title><p>Smaller paratypes have better defined body papillae which are larger, especially on abdominal segments. Likewise, paratypes exhibit ventro-caudal shields which are rounded without surface features in smaller specimens (<xref ref-type="fig" rid="F15">Fig. 15D</xref>), with a suture well defined but little definition of anterior margins and reduced development of posterior corners. Larger specimens show better definition of anterior margins and more developed posterior corners, together with crenulations of the fan margin, but concentric lines are not well-defined (<xref ref-type="fig" rid="F15">Fig. 15E</xref>). Larger specimens have all surface ornamentation features, together with well defined acute anterior margins and posterior corners extended beyond the fan level, and more definite resolution of fan crenulations (<xref ref-type="fig" rid="F15">Fig. 15F</xref>) than smaller specimens.
                        </p></tp:treatment-sec><tp:treatment-sec sec-type="Etymology"><title>Etymology.</title><p>The species name is derived after the late Dr. Gunnar Thorson in recognition of his important contributions to benthic ecology, especially with regards to reproduction and larval development (<xref ref-type="bibr" rid="B131">Thorson 1946</xref>, <xref ref-type="bibr" rid="B132">1950</xref>), and comparative studies of benthic communities where he coined the concept of parallel communities (<xref ref-type="bibr" rid="B133">Thorson 1957</xref>). He also made many collecting trips in temperate and tropical communities and the specimens used for this description were based on his collections. The epithet is a noun in the genitive case.
                        </p></tp:treatment-sec><tp:treatment-sec sec-type="Remarks"><title>Remarks.</title><p>The shield of <italic><tp:taxon-name>Sternaspis thorsoni</tp:taxon-name></italic> sp. n.has a truncate posterior margin resembling <italic><tp:taxon-name>Sternaspis princeps</tp:taxon-name></italic>, <italic><tp:taxon-name>Sternaspis rietschi</tp:taxon-name></italic>, <italic><tp:taxon-name>Sternaspis spinosa</tp:taxon-name></italic> and <italic><tp:taxon-name>S thalassemoides</tp:taxon-name></italic>. As indicated above, <italic><tp:taxon-name>Sternaspis spinosa</tp:taxon-name></italic> is characterised by having a shield markedly wider than long and by having exposed its anterior keels. Further, <italic><tp:taxon-name>Sternaspis thorsoni</tp:taxon-name></italic> is unique as it has more abundant, pale delicate introvert hooks, whereas the other species have fewer, thicker, darker hooks.
                        </p><p><xref ref-type="bibr" rid="B41">Fauvel (1932</xref>: 213) indicated three shield colour variants. The only specimens available, collected in the Andaman Islands, are all conspecific and almost completely fit this new species description, although the larger specimen has a marked notch on the shield’s fan.</p></tp:treatment-sec><tp:treatment-sec sec-type="Distribution"><title>Distribution.</title><p>Arabian Sea, in muddy bottoms in shallow water (3–110 m). Probably reaching as far as the Andaman Sea.</p><fig id="F15" position="float" orientation="portrait"><label>Figure 15.</label><caption><p><italic><tp:taxon-name>Sternaspis thorsoni</tp:taxon-name></italic> sp. n. <bold>A</bold> Holotype (ZMUC 2221), ventral view <bold>B</bold> Same, anterior end, frontal view <bold>C</bold> Same, ventro-caudal shield <bold>D</bold> Mon type specimen (ZMUC Sta. 64), ventro-caudal shield <bold>E</bold> Paratype (ZMUC 2224), ventro-caudal shield <bold>F</bold> Another paratype (ZMUC 2223), ventro-caudal shield. Bars: <bold>A</bold>, <bold>F</bold> 0.8 mm <bold>B</bold> 0.6 mm <bold>C</bold> 0.5 mm <bold>D</bold> 0.3 mm <bold>E</bold> 0.4 mm.</p></caption><graphic xmlns:xlink="http://www.w3.org/1999/xlink" xlink:href="ZooKeys-286-001-g015.jpg" position="float" orientation="portrait" xlink:type="simple"/></fig><!--PageBreak--></tp:treatment-sec><ref-list><ref id="B148"><mixed-citation xmlns:xlink="http://www.w3.org/1999/xlink" xlink:type="simple"><!--PageBreak--><person-group><name name-style="western"><surname>Wesenberg-Lund</surname><given-names>E</given-names></name></person-group> (<year>1949</year>)<source> Polychaetes of the Iranian Gulf. Danish Scientific Investigation in Iran, Part IV, 247–400.</source></mixed-citation></ref><ref id="B115"><mixed-citation xmlns:xlink="http://www.w3.org/1999/xlink" xlink:type="simple"><person-group><name name-style="western"><surname>Ranzani</surname><given-names>C</given-names></name></person-group> (<year>1817</year>)<source> Descrizione di una nuova specie del genere Thalassema. Opuscoli scientifica 2, 112, Oken’s Isis 12–13(183): 1457–1461. [transl. German with additional comments in 1817]</source></mixed-citation></ref><ref id="B41"><mixed-citation xmlns:xlink="http://www.w3.org/1999/xlink" xlink:type="simple"><person-group><name name-style="western"><surname>Fauvel</surname><given-names>P</given-names></name></person-group> (<year>1932</year>)<article-title> Annelida Polychaeta of the Indian Museum, Calcutta.</article-title><source>Memoirs of the Indian Museum, Calcutta </source><volume>12</volume>: <fpage>1</fpage>-<lpage>262</lpage>.</mixed-citation></ref><ref id="B131"><mixed-citation xmlns:xlink="http://www.w3.org/1999/xlink" xlink:type="simple"><person-group><name name-style="western"><surname>Thorson</surname><given-names>G</given-names></name></person-group> (<year>1946</year>)<source> Reproduction and larval development of Danish marine bottom invertebrates; with special reference to the planktonic larvae in the Sound (Øresund). Meddelelser fra Kommissionen for Danmarks Fiskeri- og Havundersøgelser, Serie Plankton 4 (1): 1–523.</source></mixed-citation></ref><ref id="B132"><mixed-citation xmlns:xlink="http://www.w3.org/1999/xlink" xlink:type="simple"><person-group><name name-style="western"><surname>Thorson</surname><given-names>G</given-names></name></person-group> (<year>1950</year>)<article-title> Reproductive and larval ecology of marine bottom invertebrates.</article-title><source>Biological Reviews </source><volume>25</volume>: <fpage>1</fpage>-<lpage>45</lpage>. doi: <ext-link ext-link-type="uri" xlink:href="http://dx.doi.org/10.1111/j.1469-185X.1950.tb00585.x" xlink:type="simple">10.1111/j.1469-185X.1950.tb00585.x</ext-link></mixed-citation></ref><ref id="B133"><mixed-citation xmlns:xlink="http://www.w3.org/1999/xlink" xlink:type="simple"><person-group><name name-style="western"><surname>Thorson</surname><given-names>G</given-names></name></person-group> (<year>1957</year>)<article-title> Bottom communities (sublittoral or shallow shelf).</article-title> In: <person-group><name name-style="western"><surname>Hedgpeth</surname><given-names>JW</given-names></name><name name-style="western"><surname>Ladd</surname><given-names>HS</given-names></name></person-group> (<role>Eds</role>). <issue-title> Treatise on Marine Ecology and Palaeoecology.</issue-title><source>Memoirs Geological Society of America </source><volume>67</volume>: <fpage>461</fpage>–<lpage>534</lpage>.</mixed-citation></ref></ref-list></tp:taxon-treatment>
