# Supplementary material for: Revision of Sternaspis Otto, 1821 (Polychaeta, Sternaspidae)
Source: Zookeys. 2013 Apr 8;(286):1–74. doi: 10.3897/zookeys.286.4438 (PMC3677357; doi:10.3897/zookeys.286.4438)
Supplement: XML Treatment for Caulleryaspis [file zookeys.286.4438-treatment16.xml]

<!DOCTYPE tp:taxon-treatment
  PUBLIC "-//TaxonX//DTD Taxonomic Treatment Publishing DTD v0 20100105//EN" "tax-treatment-NSO.dtd">
<tp:taxon-treatment xmlns:tp="http://www.plazi.org/taxpub"><tp:treatment-meta><mixed-citation publication-type="journal"><person-group><name><surname>Sendall</surname><given-names>Kelly</given-names></name><name><surname>Salazar-Vallejo</surname><given-names>Sergio I.</given-names></name></person-group><article-title>Revision of 
                    <bold><italic>Sternaspis</italic></bold> Otto, 1821 (Polychaeta, Sternaspidae)
                </article-title><source>Zookeys</source><day>8</day><month>4</month><year>2013</year><volume>2013</volume><issue>286</issue><fpage>1</fpage><lpage>74</lpage><pub-id pub-id-type="doi">10.3897/zookeys.286.4438</pub-id></mixed-citation></tp:treatment-meta><tp:nomenclature><label>Genus</label><tp:taxon-name>
                            <tp:taxon-name-part taxon-name-part-type="genus">Caulleryaspis</tp:taxon-name-part>
                        <object-id xmlns:xlink="http://www.w3.org/1999/xlink" xlink:type="simple">urn:lsid:zoobank.org:act:0C0920FC-3CFE-465F-9D8D-B5640CC00E0E</object-id>
								<object-id xmlns:xlink="http://www.w3.org/1999/xlink" xlink:type="simple">http://species-id.net/wiki/Caulleryaspis</object-id>
								</tp:taxon-name><tp:taxon-status xmlns:xlink="http://www.w3.org/1999/xlink" xlink:type="simple">gen. n.</tp:taxon-status></tp:nomenclature><tp:treatment-sec sec-type="Type species"><title>Type species.</title><p><italic><tp:taxon-name>Caulleryaspis gudmundssoni</tp:taxon-name></italic> sp. n.
                        </p></tp:treatment-sec><tp:treatment-sec sec-type="Diagnosis"><title>Diagnosis.</title><p>Sternaspids with introvert hooks tapered. Pre-shield region with 7 segments. Ventro-caudal shield flexible with abundant sediment particles firmly adhered.</p></tp:treatment-sec><tp:treatment-sec sec-type="Remarks"><title>Remarks.</title><p><italic><tp:taxon-name>Caulleryaspis</tp:taxon-name></italic> gen. n. differs from <italic><tp:taxon-name>Sternaspis</tp:taxon-name></italic> and <italic><tp:taxon-name>Petersenaspis</tp:taxon-name></italic> gen. n. because the shield is soft and has abundant sediment particles firmly adhered to it, whereas the two other genera have shields stiff, without sediment particles firmly adhered to it. Other differences were indicated in the key above.
                        </p><p><italic><tp:taxon-name>Caulleryaspis</tp:taxon-name></italic> includes, besides the type species, <italic><tp:taxon-name>Caulleryaspis gudmundssoni</tp:taxon-name></italic> sp. n. from Iceland, <italic><tp:taxon-name>Caulleryaspis laevis</tp:taxon-name></italic> (Caullery, 1944) comb. n. from Indonesia. These species can be separated because of differences in the shield shape (see key below).
                        </p></tp:treatment-sec><tp:treatment-sec sec-type="Etymology"><title>Etymology.</title><p>The genus name is to honor Dr Maurice Caullery, in recognition of his studies on polychaete reproductive biology and taxonomy, and especially because of his monograph on the <italic>Siboga</italic> Expedition, which took him 40 yr, and contained many new species. <italic><tp:taxon-name>Caulleryaspis</tp:taxon-name></italic> is a free combination of his last name and the second part of <italic><tp:taxon-name>Sternaspis</tp:taxon-name></italic> (Gr. shield) to stress the affinity with the stem genus. Gender: feminine.
                        </p></tp:treatment-sec><tp:treatment-sec sec-type="Key to species of Caulleryaspis gen. n"><title>Key to species of <italic><tp:taxon-name>Caulleryaspis</tp:taxon-name></italic> gen. n.
                        </title><p>(distribution in parenthesis)</p><table-wrap content-type="key" position="anchor" orientation="portrait"><table><tbody><tr><td rowspan="1" colspan="1">1</td><td rowspan="1" colspan="1">Shield with anterior depression deep; peg chaetae markedly robust</td><td rowspan="1" colspan="1"><italic><tp:taxon-name>Caulleryaspis gudmundssoni</tp:taxon-name></italic> sp. n. (North Atlantic Ocean, Iceland)
                                        </td></tr><tr><td rowspan="1" colspan="1">–</td><td rowspan="1" colspan="1">Shield with anterior depression shallow; peg chaetae indistinct</td><td rowspan="1" colspan="1"><italic><tp:taxon-name>Caulleryaspis laevis</tp:taxon-name></italic> (Caullery, 1944) comb. n. (Indonesia)
                                        </td></tr></tbody></table></table-wrap></tp:treatment-sec></tp:taxon-treatment>
