# Supplementary material for: Revision of Sternaspis Otto, 1821 (Polychaeta, Sternaspidae)
Source: Zookeys. 2013 Apr 8;(286):1–74. doi: 10.3897/zookeys.286.4438 (PMC3677357; doi:10.3897/zookeys.286.4438)
Supplement: XML Treatment for Petersenaspis [file zookeys.286.4438-treatment19.xml]

<!DOCTYPE tp:taxon-treatment
  PUBLIC "-//TaxonX//DTD Taxonomic Treatment Publishing DTD v0 20100105//EN" "tax-treatment-NSO.dtd">
<tp:taxon-treatment xmlns:tp="http://www.plazi.org/taxpub"><tp:treatment-meta><mixed-citation publication-type="journal"><person-group><name><surname>Sendall</surname><given-names>Kelly</given-names></name><name><surname>Salazar-Vallejo</surname><given-names>Sergio I.</given-names></name></person-group><article-title>Revision of 
                    <bold><italic>Sternaspis</italic></bold> Otto, 1821 (Polychaeta, Sternaspidae)
                </article-title><source>Zookeys</source><day>8</day><month>4</month><year>2013</year><volume>2013</volume><issue>286</issue><fpage>1</fpage><lpage>74</lpage><pub-id pub-id-type="doi">10.3897/zookeys.286.4438</pub-id></mixed-citation></tp:treatment-meta><tp:nomenclature><label>Genus</label><tp:taxon-name>
                            <tp:taxon-name-part taxon-name-part-type="genus">Petersenaspis</tp:taxon-name-part>
                        <object-id xmlns:xlink="http://www.w3.org/1999/xlink" xlink:type="simple">urn:lsid:zoobank.org:act:7AE1C3E5-B68D-457A-AD75-08A956F5B736</object-id>
								<object-id xmlns:xlink="http://www.w3.org/1999/xlink" xlink:type="simple">http://species-id.net/wiki/Petersenaspis</object-id>
								</tp:taxon-name><tp:taxon-status xmlns:xlink="http://www.w3.org/1999/xlink" xlink:type="simple">gen. n.</tp:taxon-status></tp:nomenclature><tp:treatment-sec sec-type="Type species"><title>Type species.</title><p><italic><tp:taxon-name>Sternaspis capillata</tp:taxon-name></italic> Nonato, 1966.
                        </p></tp:treatment-sec><tp:treatment-sec sec-type="Diagnosis"><title>Diagnosis.</title><p>Sternaspids with introvert hooks subdistally expanded. Pre-shield region with 8 segments. Ventro-caudal shield stiff with feebly developed ribs, and no concentric lines.</p></tp:treatment-sec><tp:treatment-sec sec-type="Remarks"><title>Remarks.</title><p><italic><tp:taxon-name>Petersenaspis</tp:taxon-name></italic> gen. n. and <italic><tp:taxon-name>Sternaspis</tp:taxon-name></italic> have stiff shields, whereas <italic><tp:taxon-name>Caulleryaspis</tp:taxon-name></italic> has soft shields. However, <italic><tp:taxon-name>Petersenaspis</tp:taxon-name></italic> differs from <italic><tp:taxon-name>Sternaspis</tp:taxon-name></italic> because its introvert hooks are subistally expanded, there are 8 segments in the pre-shield region, and the shield has deeply developed ribs but no concentric lines, whereas in <italic><tp:taxon-name>Sternaspis</tp:taxon-name></italic> introvert hooks are tapered, there are 7 segments in the pre-shield region, and the shield has well developed ribs, often with concentric lines.
                        </p><p>As stated above, <italic><tp:taxon-name>Petersenaspis</tp:taxon-name></italic> gen. n. includes, besides the type species, <italic><tp:taxon-name>Petersenaspis capillata</tp:taxon-name></italic> (Nonato, 1966) comb. n., from Central and Southern Brazil, <italic><tp:taxon-name>Petersenaspis palpallatoci</tp:taxon-name></italic> sp. n. from the Philippine Islands, and another species which is characterized below. These species can be separated by the key below.
                        </p></tp:treatment-sec><tp:treatment-sec sec-type="Etymology"><title>Etymology.</title><p>The genus name is to honor Dr Mary E. Petersen, in recognition of her many studies of polychaetes, including a valuable synthesis of <italic><tp:taxon-name>Sternaspis</tp:taxon-name></italic> species, and especially because of her long-term support of all our research activities. <italic><tp:taxon-name>Petersenaspis</tp:taxon-name></italic> is a free combination of her last name and the second part of <italic><tp:taxon-name>Sternaspis</tp:taxon-name></italic> (Gr. shield) to stress the affinity with the stem genus. Gender: feminine.
                        </p><!--PageBreak--></tp:treatment-sec><tp:treatment-sec sec-type="Key to species of Petersenaspis gen. n"><title>Key to species of <italic><tp:taxon-name>Petersenaspis</tp:taxon-name></italic> gen. n.
                        </title><p>(distribution in parenthesis)</p><table-wrap content-type="key" position="anchor" orientation="portrait"><table><tbody><tr><td rowspan="1" colspan="1">1</td><td rowspan="1" colspan="1">Shield with anterior margin truncate; fan with median notch</td><td rowspan="1" colspan="1"><italic><tp:taxon-name>Petersenaspis capillata</tp:taxon-name></italic> (Nonato, 1966) comb. n. (Southwestern Atlantic Ocean, Brazil)
                                        </td></tr><tr><td rowspan="1" colspan="1">–</td><td rowspan="1" colspan="1">Shield with anterior margin projected forward; fan with median and lateral notches</td><td rowspan="1" colspan="1"><italic><tp:taxon-name>Petersenaspis palpallatoci</tp:taxon-name></italic> sp. n. (Philippine Islands)
                                        </td></tr></tbody></table></table-wrap></tp:treatment-sec></tp:taxon-treatment>
