# Supplementary material for: Revision of Sternaspis Otto, 1821 (Polychaeta, Sternaspidae)
Source: Zookeys. 2013 Apr 8;(286):1–74. doi: 10.3897/zookeys.286.4438 (PMC3677357; doi:10.3897/zookeys.286.4438)
Supplement: XML Treatment for Petersenaspis capillata [file zookeys.286.4438-treatment20.xml]

<!DOCTYPE tp:taxon-treatment
  PUBLIC "-//TaxonX//DTD Taxonomic Treatment Publishing DTD v0 20100105//EN" "tax-treatment-NSO.dtd">
<tp:taxon-treatment xmlns:tp="http://www.plazi.org/taxpub"><tp:treatment-meta><mixed-citation publication-type="journal"><person-group><name><surname>Sendall</surname><given-names>Kelly</given-names></name><name><surname>Salazar-Vallejo</surname><given-names>Sergio I.</given-names></name></person-group><article-title>Revision of 
                    <bold><italic>Sternaspis</italic></bold> Otto, 1821 (Polychaeta, Sternaspidae)
                </article-title><source>Zookeys</source><day>8</day><month>4</month><year>2013</year><volume>2013</volume><issue>286</issue><fpage>1</fpage><lpage>74</lpage><pub-id pub-id-type="doi">10.3897/zookeys.286.4438</pub-id></mixed-citation></tp:treatment-meta><tp:nomenclature><tp:taxon-name>
                            <tp:taxon-name-part taxon-name-part-type="genus">Petersenaspis</tp:taxon-name-part>
                            <tp:taxon-name-part taxon-name-part-type="species">capillata</tp:taxon-name-part>
                        <object-id xmlns:xlink="http://www.w3.org/1999/xlink" xlink:type="simple">http://species-id.net/wiki/Petersenaspis_capillata</object-id>
								</tp:taxon-name><tp:taxon-authority>(Nonato, 1966)</tp:taxon-authority><tp:taxon-status xmlns:xlink="http://www.w3.org/1999/xlink" xlink:type="simple">comb. n.</tp:taxon-status><xref ref-type="fig" rid="F18">Figure 18</xref><tp:nomenclature-citation-list><tp:nomenclature-citation><tp:taxon-name>Sternaspis capillata</tp:taxon-name><comment> Nonato, 1966: 79–83, figs l–9; <xref ref-type="bibr" rid="B105">Nonato and Luna 1970</xref>: 94, figs 87–88.</comment></tp:nomenclature-citation></tp:nomenclature-citation-list></tp:nomenclature><tp:treatment-sec sec-type="Type material"><title>Type material.</title><p><bold>Brazil</bold>. Two syntypes (MCEM 1333), Vitoria Island, <named-content xmlns:xlink="http://www.w3.org/1999/xlink" content-type="dwc:verbatimCoordinates" xlink:type="simple">23°45'18"S, 44°00'54"W</named-content>, 52 m, 1965.
                        </p></tp:treatment-sec><tp:treatment-sec sec-type="Additional material"><title>Additional material.</title><p><bold>Brazil.</bold> 1 spec. (MCEM 1309), Florianopolis, <named-content xmlns:xlink="http://www.w3.org/1999/xlink" content-type="dwc:verbatimCoordinates" xlink:type="simple">27°45'51"S, 48°03'00"W</named-content>, 95 m, 15-III-1998. 1 spec. (MCEM 1310), Ararangua, <named-content xmlns:xlink="http://www.w3.org/1999/xlink" content-type="dwc:verbatimCoordinates" xlink:type="simple">29°15'00"S, 48°41'00"W</named-content>, 101 m, 23-III-1998. 1 spec. (MCEM 1311), Florianopolis, <named-content xmlns:xlink="http://www.w3.org/1999/xlink" content-type="dwc:verbatimCoordinates" xlink:type="simple">27°46'49"S, 47°40'45"W</named-content>, 138 m, 16-III-1998. 1 spec. (MCEM 1312), Cricifuna, <named-content xmlns:xlink="http://www.w3.org/1999/xlink" content-type="dwc:verbatimCoordinates" xlink:type="simple">28°41'22"S, 48°18'24"W</named-content>, 109 m, 22-III-1998. 4 spec. (MCEM 1313), Imbituba, <named-content xmlns:xlink="http://www.w3.org/1999/xlink" content-type="dwc:verbatimCoordinates" xlink:type="simple">28°05'00"S, 48°06'00"W</named-content>, 100 m, 16-III-1998. 6 spec. (MCEM 1314), Imbituba, <named-content xmlns:xlink="http://www.w3.org/1999/xlink" content-type="dwc:verbatimCoordinates" xlink:type="simple">28°05'00"S, 48°06'00"W</named-content>, 100 m, 16-III-1998.
                        </p></tp:treatment-sec><tp:treatment-sec sec-type="Description"><title>Description.</title><p>Syntypes (MCEM 1333) with body bright white, clean with barely visible minute filamentous papillae covering most of cuticle (<xref ref-type="fig" rid="F18">Fig. 18A</xref>), more densely on segments 7 and 8. Faint single rows of clusters of papillae along dorsal surface of last few segments. Body up to 20 mm long, 4.5 mm wide, 33 segments.
                        </p><p>Prostomium hemispherical, opalescent, conspicuous (<xref ref-type="fig" rid="F18">Fig. 18B, C</xref>). Peristomium rounded, equalized at position of mouth, with some papillae. Mouth circular, extends from base of prostomium to anterior edge of first chaetiger.
                        </p><p>First three chaetigers with about 10 bright bronze, recurved, spatulate hooks, without subdistal dark areas (<xref ref-type="fig" rid="F18">Fig. 18B, C</xref>). Genital papillae protrude ventrally from body wall between segments 7 and 8. Pre-shield region with 8 segments, with single lateral bundles of few capillary chaetae protruding from body wall.
                        </p><p>Ventro-caudal shield brick red, papillose, with ribs faintly defined but no concentric lines, nor sediment particles; suture extends throughout shield. Anterior margins rounded; anterior depression very shallow; anterior keels not exposed. Lateral margins rounded, expanded medially, reduced posteriorly. Fan truncate, barely projected beyond posterior shield corners (<xref ref-type="fig" rid="F18">Fig. 18A, D</xref>), margin smooth, with median notch.
                        </p><p><!--PageBreak-->Marginal shield chaetal fascicles include 11 lateral ones, chaetae of each fascicle in oval arrangement, and 10 posterior fascicles, chaetae in oval arrangement. The 11th lateral fascicles include one or two fine capillary chaetae, four times as long as others. Posterior fascicles positioned close to midline. Peg chaetae not visible, nor additional delicate capillary chaetae between lateral and posterior fascicles.</p><p>Branchiae numerous, not emerging from a distinct plate but from body wall; branchial area covered with thin, long interbranchial papillae, increasing in density towards margin of ventro-caudal shield (<xref ref-type="fig" rid="F18">Fig. 18E</xref>).
                        </p></tp:treatment-sec><tp:treatment-sec sec-type="Remarks"><title>Remarks.</title><p><italic><tp:taxon-name>Petersenaspis capillata</tp:taxon-name></italic> (Nonato, 1966) comb. n. resembles <italic><tp:taxon-name>Petersenaspis palpallatoci</tp:taxon-name></italic> sp. n. because their shields have abundant long papillae, poorly defined ribs and no concentric lines. The main difference between them is the relative shield shape. In <italic><tp:taxon-name>Petersenaspis capillata</tp:taxon-name></italic> the anterior margin is barely projected forward and the posterior margin has a median notch, but no lateral notches, whereas in <italic><tp:taxon-name>Petersenaspis palpallatoci</tp:taxon-name></italic> the anterior margins are more projected forward and its posterior margin has a shallow median notch, plus two lateral notches. Other differences in the relative number of shield chaetal fascicles are less reliable because of chaetal fragility.
                        </p></tp:treatment-sec><tp:treatment-sec sec-type="Distribution"><title>Distribution.</title><p>Only known from Central and Southern Brazilian localities, in 52–138 m depth. <xref ref-type="bibr" rid="B107">Omena and Amaral (1997)</xref> recorded this species from intertidal areas as well.</p><fig id="F18" position="float" orientation="portrait"><label>Figure 18.</label><caption><p><italic><tp:taxon-name>Petersenaspis capillata</tp:taxon-name></italic> (Nonato, 1966) comb. n., syntypes (MCEM 1333) <bold>A</bold> Complete, ventral view <bold>B</bold> Another syntype, anterior end, ventral view <bold>C</bold> Same, enlargement to show subdistally expanded chaetae <bold>D</bold> Same, ventro-caudal shield, frontal view <bold>E</bold> Another syntype, posterior region, dorsal view. Bars: <bold>A</bold> 1 mm <bold>B, D</bold> 0.6 mm <bold>C</bold> 0.4 mm <bold>E</bold> 0.9 mm.</p></caption><graphic xmlns:xlink="http://www.w3.org/1999/xlink" xlink:href="ZooKeys-286-001-g018.jpg" position="float" orientation="portrait" xlink:type="simple"/></fig><!--PageBreak--></tp:treatment-sec><ref-list><ref id="B105"><mixed-citation xmlns:xlink="http://www.w3.org/1999/xlink" xlink:type="simple"><person-group><name name-style="western"><surname>Nonato</surname><given-names>EF</given-names></name><name name-style="western"><surname>Luna</surname><given-names>JAC</given-names></name></person-group> (<year>1970</year>)<article-title> Anelídeos poliquetas do nordeste do Brasil, 1. Poliquetas bentónicos da costa de Alagoas e Sergipe.</article-title><source>Boletim do Instituto Oceanografico da Universidade de São Paulo </source><volume>19</volume>: <fpage>59</fpage>-<lpage>130</lpage>.</mixed-citation></ref><ref id="B107"><mixed-citation xmlns:xlink="http://www.w3.org/1999/xlink" xlink:type="simple"><person-group><name name-style="western"><surname>Omena</surname><given-names>EP</given-names></name><name name-style="western"><surname>Amaral</surname><given-names>ACZ</given-names></name></person-group> (<year>1989</year>)<article-title> Distribuição espacial de Polychaeta (Annelida) em diferentes ambientes entremarés de praias de São Sebastião (SP).</article-title> In: <person-group><name name-style="western"><surname>Absalão</surname><given-names>RS</given-names></name><name name-style="western"><surname>Esteves</surname><given-names>SM</given-names></name></person-group> (<role>Eds</role>). <issue-title>Oecologia Brasiliensis, 3.</issue-title><source>Ecologia de Praias Arenosas do Litoral Brasileiro. Instituto de Biologia, UFRJ, Rio de Janeiro</source>: <fpage>183</fpage>-<lpage>193</lpage>.</mixed-citation></ref></ref-list></tp:taxon-treatment>
