# Supplementary material for: Revision of Sternaspis Otto, 1821 (Polychaeta, Sternaspidae)
Source: Zookeys. 2013 Apr 8;(286):1–74. doi: 10.3897/zookeys.286.4438 (PMC3677357; doi:10.3897/zookeys.286.4438)
Supplement: XML Treatment for Petersenaspis [file zookeys.286.4438-treatment22.xml]

<!DOCTYPE tp:taxon-treatment
  PUBLIC "-//TaxonX//DTD Taxonomic Treatment Publishing DTD v0 20100105//EN" "tax-treatment-NSO.dtd">
<tp:taxon-treatment xmlns:tp="http://www.plazi.org/taxpub"><tp:treatment-meta><mixed-citation publication-type="journal"><person-group><name><surname>Sendall</surname><given-names>Kelly</given-names></name><name><surname>Salazar-Vallejo</surname><given-names>Sergio I.</given-names></name></person-group><article-title>Revision of 
                    <bold><italic>Sternaspis</italic></bold> Otto, 1821 (Polychaeta, Sternaspidae)
                </article-title><source>Zookeys</source><day>8</day><month>4</month><year>2013</year><volume>2013</volume><issue>286</issue><fpage>1</fpage><lpage>74</lpage><pub-id pub-id-type="doi">10.3897/zookeys.286.4438</pub-id></mixed-citation></tp:treatment-meta><tp:nomenclature><tp:taxon-name>
                            <tp:taxon-name-part taxon-name-part-type="genus">Petersenaspis</tp:taxon-name-part>
                        </tp:taxon-name><tp:taxon-status xmlns:xlink="http://www.w3.org/1999/xlink" xlink:type="simple">sp.</tp:taxon-status><xref ref-type="fig" rid="F20">Figure 20</xref><tp:nomenclature-citation-list><tp:nomenclature-citation><tp:taxon-name>Sternaspis</tp:taxon-name><comment> sp: <xref ref-type="bibr" rid="B19">Caullery 1944</xref>: 70.</comment></tp:nomenclature-citation></tp:nomenclature-citation-list></tp:nomenclature><tp:treatment-sec sec-type="Material examined"><title>Material examined.</title><p><bold>Indonesia, Lesser Sunda Islands</bold>. 2 spec. (ZMA 1717), RV Siboga Exped., Sta. 300 (<named-content xmlns:xlink="http://www.w3.org/1999/xlink" content-type="dwc:verbatimCoordinates" xlink:type="simple">10°48.6'S, 123°23.1'E</named-content>), 918 m, 30-I-1900. <bold>Philippines.</bold> 1 spec. (MNHN Musorstrom 3-94), Sta. 94 (<named-content xmlns:xlink="http://www.w3.org/1999/xlink" content-type="dwc:verbatimCoordinates" xlink:type="simple">13°47.4'S, 120°03.4'E</named-content>), 780 m, 1-VI-1985.
                        </p><!--PageBreak--></tp:treatment-sec><tp:treatment-sec sec-type="Observations"><title>Observations.</title><p>Two specimens (ZMA 1717), dried out. Longer, complete specimen (<xref ref-type="fig" rid="F20">Fig. 20A</xref>) with introvert exposed, body wall breaking apart, 10 mm long, 3.3 mm wide. First three chaetigers with 10–12 bronze, subdistally expanded hooks (<xref ref-type="fig" rid="F20">Fig. 20B</xref>). Ventro-caudal shield without sediment particles, longer than wide; anterior margins rounded, anterior depression shallow, lateral margins rounded (<xref ref-type="fig" rid="F20">Fig. 20C</xref>); suture barely visible. Fan expanded beyond posterior corners, with median notch. Posterior region without branchiae, branchial plates not visible (<xref ref-type="fig" rid="F20">Fig. 20D</xref>).
                        </p><p>Smaller specimen (<xref ref-type="fig" rid="F20">Fig. 20E</xref>) with introvert invaginated or broken off; body 5.8 mm long, 2.7 mm wide. Right ventro-caudal shield plate (<xref ref-type="fig" rid="F20">Fig. 20F</xref>) with anterior and lateral margins rounded, fan with a median notch, with a smooth margin.
                        </p><p>The other specimen (MNHN Musorstrom 3-94) with introvert invaginated; body 8 mm long, 5.5 mm wide. Ventro-caudal shield reddish with barely defined ribs and sediment particles removable by brushing. Chaetal fascicles better developed laterally, 10 bundles per side, and 6 posterior fascicles feebly developed per side.Branchiae lost, branchial plates barely projected, with abundant sediment particles.</p><!--PageBreak--></tp:treatment-sec><tp:treatment-sec sec-type="Remarks"><title>Remarks.</title><p><xref ref-type="bibr" rid="B19">Caullery (1944</xref>: 70) found two deep water specimens which were already corrugated and partly dehydrated when he observed them. The third specimen does not have the introvert exposed and the body wall is broken. These specimens belong to <italic><tp:taxon-name>Petersenaspis</tp:taxon-name></italic> because of several features: 1) the shield does not have well developed ribs, nor concentric lines on the surface, and 2) one of the Leiden specimens has spatulate introvert hooks. However, because of the state of the specimens, their complete description and affinities must wait until additional material becomes available. It can be indicated, however, that because of their shield shape, they resemble <italic><tp:taxon-name>Petersenaspis capillata</tp:taxon-name></italic> more than <italic><tp:taxon-name>Petersenaspis palpallatoci</tp:taxon-name></italic>, but because the Brazilian species was found in shallow water we think this is a different species.
                        </p></tp:treatment-sec><tp:treatment-sec sec-type="Distribution"><title>Distribution.</title><p>Indonesia to the Philippine islands, 840–918 m depth.</p><fig id="F20" position="float" orientation="portrait"><label>Figure 20.</label><caption><p><italic><tp:taxon-name>Petersenaspis</tp:taxon-name></italic> sp (ZMA 1717) <bold>A</bold> Complete specimen, ventral view <bold>B</bold> Same, anterior segments in lateral view <bold>C</bold> Same, ventro-caudal shield, frontal view, lateral plates forced dorsally <bold>D</bold> Same, posterior region, dorsal view <bold>E</bold> Incomplete specimen, lateral view <bold>F</bold> Same, enlargement of right lateral shield plate. Bars: <bold>A</bold> 1.2 mm <bold>B</bold> 0.44 mm <bold>C</bold> 0.38 mm <bold>D</bold> 1 mm <bold>E</bold> 0.9 mm <bold>F</bold> 0.42 mm.</p></caption><graphic xmlns:xlink="http://www.w3.org/1999/xlink" xlink:href="ZooKeys-286-001-g020.jpg" position="float" orientation="portrait" xlink:type="simple"/></fig></tp:treatment-sec><ref-list><ref id="B19"><mixed-citation xmlns:xlink="http://www.w3.org/1999/xlink" xlink:type="simple"><person-group><name name-style="western"><surname>Caullery</surname><given-names>M</given-names></name></person-group> (<year>1944</year>)<source> Polychètes sédentaires de l’Expédition du Siboga: Ariciidae, Spionidae, Chaetopteridae, Chlorhaemidae, Opheliidae, Oweniidae, Sabellaridae, Sternaspidae, Amphictenidae, Ampharetidae, Terebellidae. Siboga-Expeditie, Leiden 24(2 bis), 1–204.</source></mixed-citation></ref></ref-list></tp:taxon-treatment>
